# Supplementary material for: Validation of a mouse xenograft model system for gene expression analysis of human acute lymphoblastic leukaemia
Source: BMC Genomics. 2010 Apr 21;11:256. doi: 10.1186/1471-2164-11-256 (PMC2876122; doi:10.1186/1471-2164-11-256)
Supplement: Additional file 1 — Pearson correlation coefficient matrix. This file contains the Pearson correlation coefficient matrix for transcript cluster expression levels between all transcript clusters for engrafted ALL-16 xenografts and mixing of ALL-16 xenografts with mouse cells (NES). [file 1471-2164-11-256-S1.XLS]

## Sheet: Sheet1
Array Name	ALL.BM.90.2	ALL.BM.90.3	ALL.BM.90.4	ALL.BM.95.2	ALL.BM.95.3	ALL.BM.95.4	ALL.BM.1	ALL.BM.2	ALL.BM.3	ALL.BM.4	ALL.SP.1	ALL.SP.2	ALL.SP.3	ALL.SP.4
ALL.BM.90.2	1	0.995655	0.996569	0.99596	0.996596	0.995667	0.993267	0.994569	0.995607	0.996162	0.993156	0.994211	0.994947	0.996053
ALL.BM.90.3		1	0.995664	0.995454	0.996771	0.995782	0.995277	0.995772	0.997314	0.995665	0.995916	0.995448	0.994458	0.994792
ALL.BM.90.4			1	0.996048	0.996333	0.996527	0.995973	0.996007	0.995531	0.997123	0.995322	0.995066	0.994398	0.996824
ALL.BM.95.2				1	0.995837	0.994705	0.992559	0.993718	0.995788	0.995647	0.992467	0.993522	0.99434	0.995495
ALL.BM.95.3					1	0.995562	0.995295	0.996511	0.997125	0.996359	0.995822	0.99648	0.996129	0.99623
ALL.BM.95.4						1	0.99522	0.996306	0.995625	0.997019	0.995874	0.994597	0.992677	0.995683
ALL.BM.1							1	0.993944	0.99474	0.995664	0.993938	0.992337	0.993341	0.994894
ALL.BM.2								1	0.996208	0.996573	0.995082	0.994219	0.994382	0.996105
ALL.BM.3									1	0.99621	0.996206	0.99609	0.994861	0.995274
ALL.BM.4										1	0.996038	0.995627	0.994156	0.996825
ALL.SP.1											1	0.994877	0.994449	0.995588
ALL.SP.2												1	0.995678	0.995757
ALL.SP.3													1	0.995365
ALL.SP.4														1
