# Supplementary material for: Validation of a mouse xenograft model system for gene expression analysis of human acute lymphoblastic leukaemia
Source: BMC Genomics. 2010 Apr 21;11:256. doi: 10.1186/1471-2164-11-256 (PMC2876122; doi:10.1186/1471-2164-11-256)
Supplement: Additional file 2 — Transcript clusters identified as susceptible to cross-species hybridisation by experimental and in silico masking approaches. This file contains the transcript cluster identity, gene title, gene symbol, chromosomal location and method used for the detection of the 1280 transcript clusters identified as susceptible to cross-species hybridisation. [file 1471-2164-11-256-S2.XLS]

## Sheet: export(2).tsv
Transcript Cluster ID	Gene Title	Gene Symbol	Cytoband	Masked
7896746	---	---	1p36.33	in silico
7897424	---	---	1p36.23	BOTH
7898112	---	---	1p36.21	in silico
7898375	RNA, U1A3 small nuclear /// RNA, U1G3 small nuclear /// RNA, U1F1 small nuclear /// RNA, U1C2 small nuclear /// RNA, U1G2 small nuclear /// RNA, U1C1 small nuclear /// RNA, U1G1 small nuclear /// RNA, U1A small nuclear /// glutathione S-transferase mu 2 (muscle)	RNU1A3 /// RNU1G3 /// RNU1F1 /// RNU1C2 /// RNU1G2 /// RNU1C1 /// RNU1G1 /// RNU1A /// GSTM2	1p36.13	BOTH
7898411	RNA, U1A3 small nuclear /// RNA, U1G3 small nuclear /// RNA, U1F1 small nuclear /// RNA, U1C2 small nuclear /// RNA, U1G2 small nuclear /// RNA, U1C1 small nuclear /// RNA, U1G1 small nuclear /// RNA, U1A small nuclear /// glutathione S-transferase mu 2 (muscle)	RNU1A3 /// RNU1G3 /// RNU1F1 /// RNU1C2 /// RNU1G2 /// RNU1C1 /// RNU1G1 /// RNU1A /// GSTM2	1p36.13	BOTH
7898549	mRNA turnover 4 homolog (S. cerevisiae)	MRTO4	1p36.13	in silico
7898739	cell division cycle 42 (GTP binding protein, 25kDa)	CDC42	1p36.12	in silico
7898833	lysine (K)-specific demethylase 1	KDM1	1p36.12	in silico
7899018	transmembrane protein 57	TMEM57	1p36.11	in silico
7899220	AT rich interactive domain 1A (SWI-like)	ARID1A	1p36.11	in silico
7899287	---	---	1p36.11	experimental
7899346	coiled-coil domain containing 72	CCDC72	1p35.3	in silico
7899480	small nucleolar RNA, H/ACA box 73A /// small nucleolar RNA host gene 3 (non-protein coding)	SNORA73A /// SNHG3	1p35.3	in silico
7899502	RNA, U11 small nuclear	RNU11	1p35.3	BOTH
7899870	zinc finger protein 362	ZNF362	1p35.1	in silico
7899909	---	---	1p34.3	in silico
7899955	---	---	1p34.3	experimental
7900157	ribosomal protein S27	RPS27	1p34.3	BOTH
7900197	---	---	1p34.3	in silico
7900426	small ArfGAP2	SMAP2	1p34.2	in silico
7900488	---	---	1p34.2	in silico
7900490	---	---	1p34.2	in silico
7900585	Y box binding protein 1	YBX1	1p34.2	BOTH
7900876	---	---	1p34.1	in silico
7900888	importin 13	IPO13	1p34.1	in silico
7900979	ring finger protein 220	RNF220	1p34.1	in silico
7901342	ELAV (embryonic lethal, abnormal vision, Drosophila)-like 4 (Hu antigen D)	ELAVL4	1p33	in silico
7901361	---	---	1p33	in silico
7901376	ring finger protein 11	RNF11	1p32.3	in silico
7901746	---	---	1p32.1	experimental
7901788	nuclear factor I/A	NFIA	1p31.3	in silico
7901852	---	---	1p31.3	in silico
7902225	---	---	1p31.3	in silico
7902396	small nucleolar RNA, C/D box 45C	SNORD45C	1p31.1	in silico
7903032	metal response element binding transcription factor 2	MTF2	1p22.1	in silico
7903188	polypyrimidine tract binding protein 2	PTBP2	1p21.3	in silico
7903667	synaptophysin-like 2	SYPL2	1p13.3	in silico
7903867	potassium voltage-gated channel, Shaw-related subfamily, member 4	KCNC4	1p13.3	in silico
7904450	---	---	1p12	in silico
7904463	---	---	1p11.2	experimental
7904872	---	---	1q21.1	in silico
7904951	---	---	1q21.1	in silico
7904974	profilin 1 pseudogene /// phosphodiesterase 4D interacting protein	C1orf152 /// PDE4DIP	1q21.2	experimental
7905085	histone cluster 2, H3d /// histone cluster 2, H3c /// histone cluster 2, H3a	HIST2H3D /// HIST2H3C /// HIST2H3A	1q21.3	experimental
7905254	---	---	1q21.3	in silico
7905428	tuftelin 1	TUFT1	1q21.3	in silico
7905589	chromosome 1 open reading frame 77	C1orf77	1q22	in silico
7905700	ubiquitin associated protein 2-like	UBAP2L	1q22	in silico
7905918	ephrin-A3	EFNA3	1q23.1	in silico
7906235	papillary renal cell carcinoma (translocation-associated)	PRCC	1q23.1	in silico
7906775	heat shock 70kDa protein 7 (HSP70B) /// heat shock 70kDa protein 6 (HSP70B')	HSPA7 /// HSPA6	1q23.3	experimental
7906954	pre-B-cell leukemia homeobox 1	PBX1	1q24.1	in silico
7907058	POU class 2 homeobox 1	POU2F1	1q24.2	in silico
7907146	T-box 19	TBX19	1q24.2	in silico
7907861	xenotropic and polytropic retrovirus receptor	XPR1	1q25.3	in silico
7908161	chromosome 1 open reading frame 21	C1orf21	1q31.1	in silico
7908407	ribosomal protein S27a	RPS27A	1q31.3	experimental
7908529	LIM homeobox 9	LHX9	1q32.1	in silico
7909175	SLIT-ROBO Rho GTPase activating protein 2	SRGAP2	1q32.2	in silico
7909422	NPC-A-5	LOC642587	1q32.3	in silico
7909529	REST corepressor 3	RCOR3	1q32.3	in silico
7909811	---	---	1q41	in silico
7909992	F-box protein 28	FBXO28	1q42.12	in silico
7910124	H3 histone, family 3A /// H3 histone, family 3A pseudogene /// H3 histone, family 3B (H3.3B) /// similar to histone H3.3B	H3F3A /// LOC440926 /// H3F3B /// LOC644950	1q42.13	BOTH
7910377	---	---	1q42.13	in silico
7911038	zinc finger protein 238	ZNF238	1q44	in silico
7911108	---	---	1q44	in silico
7911529	matrix-remodelling associated 8	MXRA8	1p36.33	experimental
7912198	enolase 1, (alpha)	ENO1	1p36.23	BOTH
7912672	hypothetical LOC729614	hCG_2008140	1p36.13	in silico
7912800	RNA, U1A3 small nuclear /// RNA, U1G3 small nuclear /// RNA, U1F1 small nuclear /// RNA, U1C2 small nuclear /// RNA, U1G2 small nuclear /// RNA, U1C1 small nuclear /// RNA, U1G1 small nuclear /// RNA, U1A small nuclear /// glutathione S-transferase mu 2 (muscle)	RNU1A3 /// RNU1G3 /// RNU1F1 /// RNU1C2 /// RNU1G2 /// RNU1C1 /// RNU1G1 /// RNU1A /// GSTM2	1p36.13	BOTH
7912804	hypothetical LOC100132147	LOC100132147	1p36.13	experimental
7912850	RNA, U1A3 small nuclear /// RNA, U1G3 small nuclear /// RNA, U1F1 small nuclear /// RNA, U1C2 small nuclear /// RNA, U1G2 small nuclear /// RNA, U1C1 small nuclear /// RNA, U1G1 small nuclear /// RNA, U1A small nuclear /// glutathione S-transferase mu 2 (muscle)	RNU1A3 /// RNU1G3 /// RNU1F1 /// RNU1C2 /// RNU1G2 /// RNU1C1 /// RNU1G1 /// RNU1A /// GSTM2	1p36.13	BOTH
7913571	heterogeneous nuclear ribonucleoprotein R	HNRNPR	1p36.12	in silico
7914296	pumilio homolog 1 (Drosophila)	PUM1	1p35.2	in silico
7914489	protein tyrosine phosphatase type IVA, member 2	PTP4A2	1p35.1	in silico
7914525	MARCKS-like 1	MARCKSL1	1p35.1	in silico
7915156	POU class 3 homeobox 1	POU3F1	1p34.3	in silico
7915160	Ras-related GTP binding C	RRAGC	1p34.3	in silico
7915329	---	---	1p34.2	experimental
7915567	exoribonuclease 3	ERI3	1p34.1	in silico
7915982	BEN domain containing 5	BEND5	1p33	in silico
7916022	---	---	1p32.3	experimental
7916403	single stranded DNA binding protein 3	SSBP3	1p32.3	in silico
7916562	heterogeneous nuclear ribonucleoprotein A1 pseudogene /// heterogeneous nuclear ribonucleoprotein A1 /// heterogeneous nuclear ribonucleoprotein A1-like 1 /// heterogeneous nuclear ribonucleoprotein A1-like 2	HNRPA1L-2 /// HNRNPA1 /// HNRNPA1L1 /// HNRNPA1L2	1p32.2	in silico
7916777	---	---	1p31.3	in silico
7916808	solute carrier family 35 (UDP-glucuronic acid/UDP-N-acetylgalactosamine dual transporter), member D1	SLC35D1	1p31.3	in silico
7917148	axin interactor, dorsalization associated	AIDA	1p31.1	in silico
7917645	28S ribosomal RNA /// solute carrier family 17 (sodium-dependent inorganic phosphate cotransporter), member 7	LOC100008589 /// SLC17A7	1p22.2	BOTH
7917674	SET nuclear oncogene /// similar to SET translocation	SET /// LOC646817	1p22.1	BOTH
7917944	---	---	1p21.3	in silico
7918153	---	---	1p13.3	experimental
7918558	potassium voltage-gated channel, Shal-related subfamily, member 3	KCND3	1p13.2	in silico
7918681	round spermatid basic protein 1	RSBN1	1p13.2	in silico
7918825	cold shock domain containing E1, RNA-binding /// neuroblastoma RAS viral (v-ras) oncogene homolog	CSDE1 /// NRAS	1p13.2	BOTH
7918891	nescient helix loop helix 2	NHLH2	1p13.1	in silico
7919151	---	---	1q21.1	experimental
7919157	peptidylprolyl isomerase A (cyclophilin A)-like 4C /// peptidylprolyl isomerase A (cyclophilin A)-like 4A /// peptidylprolyl isomerase A (cyclophilin A)-like 4B /// peptidylprolyl isomerase A (cyclophilin A)-like 4G /// peptidylprolyl isomerase A (cyclophilin A)	PPIAL4C /// PPIAL4A /// PPIAL4B /// PPIAL4G /// PPIA	1q21.1	in silico
7919195	---	---	1q21.1	in silico
7919269	RNA, U1A3 small nuclear /// RNA, U1G3 small nuclear /// RNA, U1F1 small nuclear /// RNA, U1C2 small nuclear /// RNA, U1G2 small nuclear /// RNA, U1C1 small nuclear /// RNA, U1G1 small nuclear /// RNA, U1A small nuclear /// glutathione S-transferase mu 2 (muscle)	RNU1A3 /// RNU1G3 /// RNU1F1 /// RNU1C2 /// RNU1G2 /// RNU1C1 /// RNU1G1 /// RNU1A /// GSTM2	1q21.1	BOTH
7919349	RNA, U1A3 small nuclear /// RNA, U1G3 small nuclear /// RNA, U1F1 small nuclear /// RNA, U1C2 small nuclear /// RNA, U1G2 small nuclear /// RNA, U1C1 small nuclear /// RNA, U1G1 small nuclear /// RNA, U1A small nuclear /// glutathione S-transferase mu 2 (muscle)	RNU1A3 /// RNU1G3 /// RNU1F1 /// RNU1C2 /// RNU1G2 /// RNU1C1 /// RNU1G1 /// RNU1A /// GSTM2	1q21.1	BOTH
7919392	---	---	1q21.1	experimental
7919564	---	---	1q21.2	experimental
7919576	RNA, U1A3 small nuclear /// RNA, U1G3 small nuclear /// RNA, U1F1 small nuclear /// RNA, U1C2 small nuclear /// RNA, U1G2 small nuclear /// RNA, U1C1 small nuclear /// RNA, U1G1 small nuclear /// RNA, U1A small nuclear /// glutathione S-transferase mu 2 (muscle)	RNU1A3 /// RNU1G3 /// RNU1F1 /// RNU1C2 /// RNU1G2 /// RNU1C1 /// RNU1G1 /// RNU1A /// GSTM2	1q21.2	BOTH
7919589	histone cluster 2, H3d /// histone cluster 2, H3c /// histone cluster 2, H3a	HIST2H3D /// HIST2H3C /// HIST2H3A	1q21.2	experimental
7919600	---	---	1q21.3	in silico
7919612	histone cluster 2, H3d /// histone cluster 2, H3c /// histone cluster 2, H3a	HIST2H3D /// HIST2H3C /// HIST2H3A	1q21.3	experimental
7919614	histone cluster 2, H3d /// histone cluster 2, H3c /// histone cluster 2, H3a	HIST2H3D /// HIST2H3C /// HIST2H3A	1q21.3	experimental
7919625	histone cluster 2, H2be	HIST2H2BE	1q21.3	experimental
7919854	---	---	1q21.3	experimental
7920027	trinucleotide repeat containing 4	TNRC4	1q21.3	in silico
7920468	---	---	1q22	in silico
7920515	ubiquitin-conjugating enzyme E2Q family member 1	UBE2Q1	1q22	in silico
7920659	keratinocyte associated protein 2	KRTCAP2	1q23.1	in silico
7920737	CDC-like kinase 2	CLK2	1q23.1	in silico
7921012	---	---	1q23.1	in silico
7921344	elongation factor, RNA polymerase II, 2	ELL2	1q23.2	in silico
7921442	olfactory receptor, family 10, subfamily J, member 3	OR10J3	1q23.3	in silico
7921793	death effector domain containing	DEDD	1q23.3	in silico
7922018	immunoglobulin-like domain containing receptor 2	ILDR2	1q24.2	in silico
7922125	---	---	1q24.2	in silico
7922326	---	---	1q25.1	in silico
7922328	---	---	1q25.1	in silico
7922504	ring finger and WD repeat domain 2	RFWD2	1q25.2	in silico
7922994	family with sequence similarity 5, member C	FAM5C	1q31.2	in silico
7923179	---	---	1q32.1	in silico
7923231	---	---	1q32.1	in silico
7923438	ribosomal protein S27 /// zinc finger protein 320	RPS27 /// ZNF320	1q32.1	in silico
7923974	---	---	1q32.2	in silico
7923976	---	---	1q32.2	in silico
7924893	---	---	1q42.13	experimental
7925318	---	---	1q43	in silico
7925531	v-akt murine thymoma viral oncogene homolog 3 (protein kinase B, gamma)	AKT3	1q44	in silico
7926127	CUG triplet repeat, RNA binding protein 2	CUGBP2	10p14	in silico
7926609	BMI1 polycomb ring finger oncogene	BMI1	10p12.31	in silico
7926670	---	---	10p12.2	experimental
7926851	WW domain containing adaptor with coiled-coil	WAC	10p11.23	in silico
7926979	---	---	10p11.21	in silico
7927389	mitogen-activated protein kinase 8	MAPK8	10q11.22	in silico
7927732	AT rich interactive domain 5B (MRF1-like)	ARID5B	10q21.2	in silico
7927773	---	---	10q21.3	in silico
7928547	---	---	10q22.3	experimental
7928600	eukaryotic translation initiation factor 5A-like 1 /// eukaryotic translation initiation factor 5A	EIF5AL1 /// EIF5A	10q22.3	BOTH
7928630	---	---	---	BOTH
7929373	leucine-rich, glioma inactivated 1	LGI1	10q23.33	in silico
7929591	---	---	10q24.1	in silico
7929593	ribosomal protein L13a pseudogene 5	RPL13AP5	10q24.1	BOTH
7929596	ligand dependent nuclear receptor corepressor	LCOR	10q24.1	in silico
7929634	zinc finger, DHHC-type containing 16	ZDHHC16	10q24.1	in silico
7929840	paired box 2	PAX2	10q24.31	in silico
7930139	tripartite motif-containing 8	TRIM8	10q24.32	in silico
7930194	cyclin M2	CNNM2	10q24.32	in silico
7930213	TAF5 RNA polymerase II, TATA box binding protein (TBP)-associated factor, 100kDa	TAF5	10q24.33	in silico
7930537	transcription factor 7-like 2 (T-cell specific, HMG-box)	TCF7L2	10q25.2 /// 10q25.3	in silico
7930870	translocase of outer mitochondrial membrane 22 homolog (yeast)	TOMM22	10q26.11	in silico
7931181	H6 family homeobox 3	HMX3	10q26.13	in silico
7931199	G protein-coupled receptor 26	GPR26	10q26.13	in silico
7932308	complement component 1, q subcomponent-like 3	C1QL3	10p13	in silico
7932498	chromosome 10 open reading frame 140 /// hypothetical protein LOC219688	C10orf140 /// LOC219688	10p12.31	in silico
7932635	---	---	10p12.1	in silico
7932790	---	---	10p11.23	in silico
7932960	---	---	10p11.22	in silico
7933071	---	---	10p11.21	in silico
7933469	Rho GTPase activating protein 22	ARHGAP22	10q11.22	in silico
7933945	---	---	10q21.3	experimental
7934393	protein phosphatase 3 (formerly 2B), catalytic subunit, beta isoform	PPP3CB	10q22.2	in silico
7934477	calcium/calmodulin-dependent protein kinase II gamma	CAMK2G	10q22.2	in silico
7934531	---	---	10q22.2	BOTH
7934753	eukaryotic translation initiation factor 5A-like 1 /// eukaryotic translation initiation factor 5A	EIF5AL1 /// EIF5A	10q23.1	BOTH
7934850	---	---	10q23.2	in silico
7934959	---	---	10q23.31	in silico
7935320	transmembrane 9 superfamily member 3	TM9SF3	10q24.1	in silico
7935613	heparanase 2	HPSE2	10q24.2	in silico
7935892	fibroblast growth factor 8 (androgen-induced)	FGF8	10q24.32	in silico
7935968	LIM domain binding 1	LDB1	10q24.32	in silico
7935990	pleckstrin and Sec7 domain containing	PSD	10q24.32	in silico
7936064	5'-nucleotidase, cytosolic II	NT5C2	10q24.32 /// 10q24.33	in silico
7936683	TIA1 cytotoxic granule-associated RNA binding protein-like 1	TIAL1	10q26.11	in silico
7936727	ribosomal protein L21 /// ribosomal protein L21 pseudogene 28	RPL21 /// RPL21P28	10q26.12	in silico
7936762	arginyltransferase 1	ATE1	10q26.13	in silico
7937039	early B-cell factor 3	EBF3	10q26.3	in silico
7937900	stromal interaction molecule 1	STIM1	11p15.4	in silico
7938563	aryl hydrocarbon receptor nuclear translocator-like	ARNTL	11p15.2	in silico
7938625	---	---	11p15.2	in silico
7938738	potassium voltage-gated channel, Shaw-related subfamily, member 1	KCNC1	11p15.1	in silico
7939068	ribosomal protein S25	RPS25	11p14.1	BOTH
7939197	homeodomain interacting protein kinase 3	HIPK3	11p13	in silico
7939463	---	---	11p11.2	in silico
7940051	zinc finger, DHHC-type containing 5	ZDHHC5	11q12.1	in silico
7940182	olfactory receptor, family 4, subfamily D, member 10 /// olfactory receptor, family 4, subfamily D, member 11 /// olfactory receptor, family 4, subfamily D, member 9	OR4D10 /// OR4D11 /// OR4D9	11q12.1	in silico
7940580	---	---	11q12.3	in silico
7940824	N-acetyltransferase 11 (GCN5-related, putative)	NAT11	11q13.1	in silico
7940840	OTU domain, ubiquitin aldehyde binding 1	OTUB1	11q13.1	in silico
7940904	vascular endothelial growth factor B	VEGFB	11q13.1	in silico
7941104	ADP-ribosylation factor-like 2 /// sorting nexin 15	ARL2 /// SNX15	11q13.1	in silico
7941382	ribonuclease H2, subunit C /// K(lysine) acetyltransferase 5	RNASEH2C /// KAT5	11q13.1	in silico
7941501	barrier to autointegration factor 1	BANF1	11q13.1	experimental
7941587	cornichon homolog 2 (Drosophila)	CNIH2	11q13.1	in silico
7941599	neuronal PAS domain protein 4	NPAS4	11q13.1	in silico
7942255	keratin associated protein 5-8 /// keratin associated protein 5-7	KRTAP5-8 /// KRTAP5-7	11q13.4	experimental
7942791	28S ribosomal RNA /// WD repeat domain 88	LOC100008589 /// WDR88	11q14.1	BOTH
7942798	ubiquitin specific peptidase 35	USP35	11q14.1	in silico
7942839	PCF11, cleavage and polyadenylation factor subunit, homolog (S. cerevisiae)	PCF11	11q14.1	in silico
7942875	---	---	11q14.1	experimental
7942912	---	---	11q14.2	in silico
7942932	chromosome 11 open reading frame 73	C11orf73	11q14.2	in silico
7943738	hypothetical protein LOC728196	LOC728196	11q23.1	in silico
7944271	tetratricopeptide repeat domain 36	TTC36	11q23.3	in silico
7944382	vacuolar protein sorting 11 homolog (S. cerevisiae)	VPS11	11q23.3	in silico
7944525	---	---	11q23.3	in silico
7944867	sialic acid acetylesterase	SIAE	11q24.2	BOTH
7944955	PBX/knotted 1 homeobox 2	PKNOX2	11q24.2	in silico
7945058	family with sequence similarity 118, member B	FAM118B	11q24.2	in silico
7945158	---	---	11q24.3	in silico
7945645	keratin associated protein 5-1	KRTAP5-1	11p15.5	experimental
7945652	keratin associated protein 5-3	KRTAP5-3	11p15.5	experimental
7946201	ADP-ribosylation factor interacting protein 2	ARFIP2	11p15.4	in silico
7946221	TAF10 RNA polymerase II, TATA box binding protein (TBP)-associated factor, 30kDa	TAF10	11p15.4	experimental
7946328	---	---	11p15.4	in silico
7946610	eukaryotic translation initiation factor 4 gamma, 2	EIF4G2	11p15.3	BOTH
7946680	BTB (POZ) domain containing 10	BTBD10	11p15.2	in silico
7946812	ribosomal protein S13	RPS13	11p15.1	in silico
7947228	---	---	11p14.1	in silico
7947274	metallophosphoesterase domain containing 2	MPPED2	11p14.1	in silico
7947338	paired box 6	PAX6	11p13	in silico
7947396	cleavage stimulation factor, 3' pre-RNA, subunit 3, 77kDa	CSTF3	11p13	in silico
7947421	---	---	11p13	in silico
7947624	PHD finger protein 21A	PHF21A	11p11.2	in silico
7947894	CUG triplet repeat, RNA binding protein 1	CUGBP1	11p11.2	in silico
7948282	yippee-like 4 (Drosophila)	YPEL4	11q12.1	in silico
7948679	eukaryotic translation elongation factor 1 gamma /// terminal uridylyl transferase 1, U6 snRNA-specific	EEF1G /// TUT1	11q12.3	experimental
7949080	neurexin 2	NRXN2	11q13.1	in silico
7949275	---	---	11q13.1	BOTH
7949496	cofilin 1 (non-muscle)	CFL1	11q13.1	BOTH
7949931	suppressor of variegation 4-20 homolog 1 (Drosophila)	SUV420H1	11q13.2	in silico
7950128	chromosome 11 open reading frame 51 /// leucine rich transmembrane and 0-methyltransferase domain containing	C11orf51 /// LRTOMT	11q13.4	in silico
7950195	---	---	11q13.4	in silico
7950269	---	---	11q13.4	in silico
7950271	family with sequence similarity 168, member A	FAM168A	11q13.4	in silico
7950490	---	---	11q13.5	BOTH
7950743	RAB30, member RAS oncogene family	RAB30	11q14.1	in silico
7951091	---	---	11q21	in silico
7951093	family with sequence similarity 76, member B	FAM76B	11q21	in silico
7951668	---	---	11q23.1	in silico
7951807	cell adhesion molecule 1 /// hypothetical LOC100132764	CADM1 /// LOC100132764	11q23.2	in silico
7952307	---	---	11q24.1	in silico
7952313	---	---	11q24.1	in silico
7952490	fasciculation and elongation protein zeta 1 (zygin I)	FEZ1	11q24.2	in silico
7952750	---	---	11q24.3	in silico
7952893	IQ motif and Sec7 domain 3	IQSEC3	12p13.33	experimental
7953385	glyceraldehyde-3-phosphate dehydrogenase	GAPDH	12p13.31	BOTH
7953590	---	---	12p13.31	in silico
7954006	---	---	12p13.2	experimental
7954279	AE binding protein 2	AEBP2	12p12.3	in silico
7954310	18S ribosomal RNA	LOC100008588	12p12.2	BOTH
7954434	---	---	12p12.1	experimental
7955142	calcium channel, voltage-dependent, beta 3 subunit	CACNB3	12q13.13	in silico
7955168	---	---	12q13.13	in silico
7955331	SWI/SNF related, matrix associated, actin dependent regulator of chromatin, subfamily d, member 1	SMARCD1	12q13.13	in silico
7955462	---	---	12q13.13	in silico
7955464	DAZ associated protein 2	DAZAP2	12q13.13	in silico
7955817	poly(rC) binding protein 2	PCBP2	12q13.2	BOTH
7955845	homeobox C13	HOXC13	12q13.2	in silico
7955852	homeobox C12	HOXC12	12q13.2	in silico
7955855	homeobox C11	HOXC11	12q13.2	in silico
7955858	homeobox C10	HOXC10	12q13.2	in silico
7955863	---	---	12q13.2	in silico
7955865	homeobox C9	HOXC9	12q13.2	in silico
7955873	homeobox C6 /// homeobox C5 /// homeobox C4	HOXC6 /// HOXC5 /// HOXC4	12q13.2	in silico
7955887	homeobox C5	HOXC5	12q13.2	in silico
7955906	---	---	12q13.2	in silico
7956088	RAB5B, member RAS oncogene family	RAB5B	12q14.1	in silico
7956162	zinc finger CCCH-type containing 10	ZC3H10	12q14.1	in silico
7956211	myosin, light chain 6, alkali, smooth muscle and non-muscle	MYL6	12q14.1	BOTH
7956470	methyl-CpG binding domain protein 6	MBD6	12q14.1	in silico
7956737	---	---	12q14.2	in silico
7956937	RAP1B, member of RAS oncogene family pseudogene /// RAP1B, member of RAS oncogene family	hCG_1757335 /// RAP1B	12q15	BOTH
7957043	fibroblast growth factor receptor substrate 2	FRS2	12q21.1	in silico
7957106	CCR4-NOT transcription complex, subunit 2	CNOT2	12q21.1	in silico
7957186	TBC1 domain family, member 15	TBC1D15	12q21.1	in silico
7957631	---	---	12q23.1	in silico
7957735	---	---	12q23.1	in silico
7958197	ribosomal protein L18a /// ribosomal protein L18a pseudogene 3	RPL18A /// RPL18AP3	12q23.3	experimental
7958331	resistance to inhibitors of cholinesterase 8 homolog B (C. elegans)	RIC8B	12q23.3	in silico
7959880	---	---	12q24.33	experimental
7960635	small Cajal body-specific RNA 11	SCARNA11	12p13.31	in silico
7961022	prothymosin, alpha	PTMA	12p13.31	experimental
7961371	dual specificity phosphatase 16	DUSP16	12p13.1	in silico
7962347	---	---	12q12	in silico
7962829	small nucleolar RNA, H/ACA box 2B	SNORA2B	12q13.13	in silico
7962893	---	---	12q13.13	in silico
7963054	tubulin, alpha 1a	TUBA1A	12q13.13	in silico
7963577	SPRY domain containing 3	SPRYD3	12q13.2	in silico
7963588	---	---	12q13.2	in silico
7963698	activating transcription factor 7	ATF7	12q13.2	in silico
7963774	zinc finger protein 385A	ZNF385A	12q13.2	in silico
7964575	advillin	AVIL	12q14.1	in silico
7965322	KIT ligand	KITLG	12q21.33	in silico
7965423	B-cell translocation gene 1, anti-proliferative	BTG1	12q22	BOTH
7965467	ribosomal protein L41	RPL41	12q22	BOTH
7965471	ubiquitin-conjugating enzyme E2N (UBC13 homolog, yeast)	UBE2N	12q22	in silico
7965721	---	---	12q23.1	in silico
7965787	---	---	12q23.2	in silico
7965956	nuclear transcription factor Y, beta	NFYB	12q23.3	in silico
7966929	RAB35, member RAS oncogene family	RAB35	12q24.31	in silico
7967028	RNA, U4 small nuclear 2	RNU4-2	12q24.31	in silico
7967030	RNA, U4 small nuclear 1 /// RNA, U4 small nuclear 1B	RNU4-1 /// RNU4-1B	12q24.31	BOTH
7967039	musashi homolog 1 (Drosophila)	MSI1	12q24.31	in silico
7967563	ubiquitin C	UBC	12q24.32	experimental
7967620	---	---	12q24.32	experimental
7967698	---	---	12q24.33	in silico
7968126	lymphocyte-specific protein 1	LSP1	13q12.13	experimental
7968199	cyclin-dependent kinase 8	CDK8	13q12.2	in silico
7968226	ribosomal protein L21 /// ribosomal protein L21 pseudogene 28	RPL21 /// RPL21P28	13q12.3	in silico
7968331	ubiquitin-conjugating enzyme E2L 3	UBE2L3	13q12.3	BOTH
7969058	---	---	13q14.3	in silico
7969330	protocadherin 17	PCDH17	13q21.2	in silico
7969574	keratin 18	KRT18	13q31.3	in silico
7969613	glypican 6	GPC6	13q32.1	in silico
7969677	muscleblind-like 2 (Drosophila)	MBNL2	13q32.2	in silico
7969792	---	---	13q32.3	BOTH
7969796	transmembrane 9 superfamily member 2	TM9SF2	13q32.3	in silico
7970842	---	---	13q12.3	experimental
7971013	---	---	13q13.3	in silico
7971661	---	---	13q14.3	in silico
7971920	heterogeneous nuclear ribonucleoprotein A3 /// heterogeneous nuclear ribonucleoprotein A3 pseudogene 1	HNRNPA3 /// HNRNPA3P1	13q21.32	BOTH
7971950	dachshund homolog 1 (Drosophila)	DACH1	13q21.33 /// 13q22.1	in silico
7972001	---	---	13q22.1	in silico
7972177	POU class 4 homeobox 1	POU4F1	13q31.1	in silico
7972190	RNA binding motif protein 26	RBM26	13q31.1	in silico
7972223	---	---	13q31.1	in silico
7973054	---	---	14q11.2	BOTH
7973745	forkhead box G1	FOXG1	14q12	in silico
7973875	neuronal PAS domain protein 3	NPAS3	14q13.1 /// 14q13.2	in silico
7973896	RNA, U1A3 small nuclear /// RNA, U1G3 small nuclear /// RNA, U1F1 small nuclear /// RNA, U1C2 small nuclear /// RNA, U1G2 small nuclear /// RNA, U1C1 small nuclear /// RNA, U1G1 small nuclear /// RNA, U1A small nuclear /// glutathione S-transferase mu 2 (muscle)	RNU1A3 /// RNU1G3 /// RNU1F1 /// RNU1C2 /// RNU1G2 /// RNU1C1 /// RNU1G1 /// RNU1A /// GSTM2	14q13.2	BOTH
7974146	PRP39 pre-mRNA processing factor 39 homolog (S. cerevisiae)	PRPF39	14q21.3	in silico
7974190	DnaJ (Hsp40) homolog, subfamily C, member 19	DNAJC19	14q21.3	in silico
7974249	ADP-ribosylation factor 6	ARF6	14q22.1	in silico
7974576	N-acetyltransferase 12 (GCN5-related, putative)	NAT12	14q23.1	in silico
7975368	splicing factor, arginine/serine-rich 5 /// hypothetical protein LOC100289511	SFRS5 /// LOC100289511	14q24.2	experimental
7975770	---	---	14q24.3	in silico
7976333	chromosome 14 open reading frame 109	C14orf109	14q32.13	experimental
7976598	poly(A) polymerase alpha	PAPOLA	14q32.2	in silico
7976744	YY1 transcription factor	YY1	14q32.31	BOTH
7976804	---	---	14q32.31	in silico
7976806	---	---	14q32.31	in silico
7976830	---	---	14q32.31	in silico
7976832	---	---	14q32.31	in silico
7976834	---	---	14q32.31	in silico
7976836	---	---	14q32.31	in silico
7976842	---	---	14q32.31	in silico
7976844	---	---	14q32.31	in silico
7976850	---	---	14q32.31	in silico
7976852	---	---	14q32.31	in silico
7976854	---	---	14q32.31	in silico
7977214	---	---	14q32.33	in silico
7977454	prostate-specific P704P /// POTE ankyrin domain family, member E /// POTE ankyrin domain family, member G	P704P /// POTEE /// POTEG	14q11.2	experimental
7978059	zinc finger homeobox 2	ZFHX2	14q12	in silico
7978093	junctophilin 4	JPH4	14q12	in silico
7978391	neuro-oncological ventral antigen 1	NOVA1	14q12	in silico
7978553	chromosome 14 open reading frame 147	C14orf147	14q13.2	in silico
7978568	RNA, U1A3 small nuclear /// RNA, U1G3 small nuclear /// RNA, U1F1 small nuclear /// RNA, U1C2 small nuclear /// RNA, U1G2 small nuclear /// RNA, U1C1 small nuclear /// RNA, U1G1 small nuclear /// RNA, U1A small nuclear /// glutathione S-transferase mu 2 (muscle)	RNU1A3 /// RNU1G3 /// RNU1F1 /// RNU1C2 /// RNU1G2 /// RNU1C1 /// RNU1G1 /// RNU1A /// GSTM2	14q13.2	BOTH
7978653	GTPase activating Rap/RanGAP domain-like 1	GARNL1	14q13.3	in silico
7978676	NK2 homeobox 1	NKX2-1	14q21.1	in silico
7978754	chromosome 11 open reading frame 58	C11orf58	14q21.3	in silico
7978905	---	---	14q22.1	BOTH
7979505	SIX homeobox 1	SIX1	14q23.1	in silico
7979510	SIX homeobox 4	SIX4	14q23.1	in silico
7979551	protein phosphatase 2, regulatory subunit B', epsilon isoform	PPP2R5E	14q23.2 /// 14q23.3	BOTH
7979671	MYC associated factor X	MAX	14q23.3	in silico
7979694	---	---	14q23.3	experimental
7979813	zinc finger protein 36, C3H type-like 1	ZFP36L1	14q24.1	in silico
7980306	similar to developmental pluripotency associated 5; embryonal stem cell specific gene 1	LOC341912	14q24.3	in silico
7980401	---	---	14q24.3	in silico
7980523	general transcription factor IIA, 1, 19/37kDa	GTF2A1	14q31.1	in silico
7980535	dynein, light chain, LC8-type 1	DYNLL1	14q31.1	experimental
7980700	---	---	14q32.11	experimental
7980828	coiled-coil domain containing 88C	CCDC88C	14q32.12	in silico
7980833	SMEK homolog 1, suppressor of mek1 (Dictyostelium)	SMEK1	14q32.12	in silico
7981375	---	---	14q32.32	in silico
7981720	---	---	---	in silico
7981722	immunoglobulin heavy constant alpha 1 /// immunoglobulin heavy constant gamma 1 (G1m marker)	IGHA1 /// IGHG1	---	BOTH
7981724	immunoglobulin heavy constant delta /// immunoglobulin heavy constant gamma 1 (G1m marker) /// hypothetical protein LOC100292999	IGHD /// IGHG1 /// LOC100292999	---	in silico
7981728	similar to hCG2038926 /// similar to hCG2042717	LOC100290036 /// LOC100293211	---	in silico
7981730	similar to hCG2042717 /// similar to hCG2036739 /// similar to hCG2042717 /// immunoglobulin lambda joining 3 /// immunoglobulin heavy constant alpha 1 /// immunoglobulin heavy constant gamma 1 (G1m marker) /// immunoglobulin heavy variable 3-23 /// similar to hCG2042717	LOC100289290 /// LOC100291056 /// LOC100293324 /// IGLJ3 /// IGHA1 /// IGHG1 /// IGHV3-23 /// LOC100293211	---	in silico
7981737	immunoglobulin heavy constant alpha 1 /// similar to hCG2036739	IGHA1 /// LOC100291056	---	in silico
7982056	small nucleolar RNA, C/D box 115-25	SNORD115-25	15q12	in silico
7982129	ribosomal protein L41	RPL41	15q13.2	BOTH
7982204	high-mobility group nucleosomal binding domain 2	HMGN2	15q13.3	in silico
7982228	---	---	15q13.3	experimental
7982250	---	---	15q13.3	experimental
7982282	---	---	15q13.3	experimental
7982307	---	---	15q13.3	experimental
7982356	---	---	15q14	experimental
7982591	---	---	15q15.1	in silico
7982955	---	---	15q15.3	in silico
7983335	CTD (carboxy-terminal domain, RNA polymerase II, polypeptide A) small phosphatase like 2	CTDSPL2	15q21.1	in silico
7983661	---	---	15q21.2	in silico
7983763	mitogen-activated protein kinase 6	MAPK6	15q21.3	in silico
7983775	---	---	15q21.3	in silico
7983951	---	---	15q22.2	experimental
7983953	ring finger protein 111	RNF111	15q22.2	in silico
7984008	---	---	15q22.2	in silico
7984077	---	---	15q22.31	in silico
7984152	F-box and leucine-rich repeat protein 22	FBXL22	15q22.31	in silico
7984203	zinc finger protein 609	ZNF609	15q22.31 /// 15q22.32	in silico
7984257	---	---	15q23	in silico
7984259	RNA, U5B small nuclear 1	RNU5B-1	15q23	in silico
7984289	RAB11A, member RAS oncogene family	RAB11A	15q23	in silico
7984405	chromosome 15 open reading frame 61	C15orf61	15q23	in silico
7984620	---	---	15q24.1	experimental
7984641	ariadne homolog, ubiquitin-conjugating enzyme E2 binding protein, 1 (Drosophila)	ARIH1	15q24.1	BOTH
7985480	small Cajal body-specific RNA 15 /// fibronectin type III and SPRY domain containing 2	SCARNA15 /// FSD2	15q25.3	in silico
7985871	---	---	15q26.1	in silico
7985918	---	---	15q26.1	in silico
7986229	ST8 alpha-N-acetyl-neuraminide alpha-2,8-sialyltransferase 2	ST8SIA2	15q26.2	in silico
7986329	nuclear receptor subfamily 2, group F, member 2	NR2F2	15q26.3	in silico
7986765	ribosomal protein L5	RPL5	15q12	BOTH
7986822	gamma-aminobutyric acid (GABA) A receptor, beta 3	GABRB3	15q13.1	in silico
7986945	---	---	15q13.2	experimental
7987046	---	---	15q13.3	experimental
7987112	---	---	15q14	experimental
7987137	---	---	15q14	experimental
7987310	gap junction protein, delta 2, 36kDa	GJD2	15q14	in silico
7987385	Meis homeobox 2	MEIS2	15q14	in silico
7987572	---	---	15q15.2	BOTH
7988414	glycine amidinotransferase (L-arginine:glycine amidinotransferase)	GATM	15q21.1	in silico
7988605	COP9 constitutive photomorphogenic homolog subunit 2 (Arabidopsis)	COPS2	15q21.2	in silico
7988987	one cut homeobox 1	ONECUT1	15q21.3	in silico
7989128	CCR4-NOT transcription complex, subunit 6-like	CNOT6L	15q22.1	BOTH
7989144	---	---	15q22.1	in silico
7989253	SAFB-like, transcription modulator	SLTM	15q22.2	in silico
7989661	ornithine decarboxylase antizyme 2	OAZ2	15q22.32	in silico
7990165	poly (ADP-ribose) polymerase family, member 6	PARP6	15q24.1	in silico
7990429	chromosome 15 open reading frame 17	C15orf17	15q24.3	in silico
7990511	protein tyrosine phosphatase, non-receptor type 9	PTPN9	15q24.3	in silico
7990564	---	---	15q25.1	in silico
7990643	leucine rich repeat and Ig domain containing 1	LINGO1	15q25.1	in silico
7990916	ribosomal protein S17	RPS17	15q25.2	in silico
7990965	ribosomal protein S17	RPS17	15q25.3	in silico
7991564	---	---	---	in silico
7992010	rhomboid, veinlet-like 1 (Drosophila)	RHBDL1	16p13.3	in silico
7992789	tumor necrosis factor receptor superfamily, member 12A	TNFRSF12A	16p13.3	experimental
7992893	---	---	16p13.3	BOTH
7993083	ataxin 2-binding protein 1	A2BP1	16p13.3 /// 16p13.2	in silico
7993159	chromosome 16 open reading frame 72	C16orf72	16p13.2	in silico
7993296	hypothetical protein LOC729993	LOC729993	16p13.12	in silico
7993337	---	---	16p13.12	in silico
7993774	---	---	16p12.2	in silico
7993833	methyltransferase like 9	METTL9	16p12.2	in silico
7993846	---	---	16p12.2	in silico
7994187	trinucleotide repeat containing 6A	TNRC6A	16p12.1	in silico
7994265	---	---	16p12.1	in silico
7994637	MYC-associated zinc finger protein (purine-binding transcription factor)	MAZ	16p11.2	BOTH
7995306	---	---	16p11.2	experimental
7995320	---	---	16p11.1	experimental
7995328	---	---	16p11.1	experimental
7995330	---	---	16p11.1	experimental
7995336	---	---	16p11.1	experimental
7995338	---	---	16p11.1	experimental
7995340	---	---	16p11.1	experimental
7995342	---	---	16p11.1	experimental
7995348	---	---	16p11.1	experimental
7995352	---	---	16p11.1	experimental
7995479	PAP associated domain containing 5	PAPD5	16q12.1	in silico
7995574	heterogeneous nuclear ribonucleoprotein A1 pseudogene /// heterogeneous nuclear ribonucleoprotein A1 /// heterogeneous nuclear ribonucleoprotein A1-like 2	HNRPA1L-2 /// HNRNPA1 /// HNRNPA1L2	16q12.2	in silico
7995739	guanine nucleotide binding protein (G protein), alpha activating activity polypeptide O	GNAO1	16q13	in silico
7995866	---	---	16q21	in silico
7996260	---	---	16q21	BOTH
7996593	CCCTC-binding factor (zinc finger protein)	CTCF	16q22.1	in silico
7996677	nuclear transport factor 2	NUTF2	16q22.1	experimental
7996908	syntrophin, beta 2 (dystrophin-associated protein A1, 59kDa, basic component 2)	SNTB2	16q22.1	in silico
7996954	nuclear factor of activated T-cells 5, tonicity-responsive	NFAT5	16q22.2	in silico
7997008	---	---	16q22.3	in silico
7997137	---	---	16q22.3	in silico
7997226	---	---	16q22.3	in silico
7997489	---	---	16q23.3	BOTH
7998637	selenoprotein X, 1	SEPX1	16p13.3	experimental
7999326	ubiquitin specific peptidase 7 (herpes virus-associated)	USP7	16p13.2	experimental
7999360	ribosomal protein L21 /// ribosomal protein L21 pseudogene 28	RPL21 /// RPL21P28	16p13.2	in silico
7999362	---	---	16p13.2	experimental
7999532	G1 to S phase transition 1	GSPT1	16p13.13	in silico
7999596	KIAA2013 /// hypothetical LOC728138	KIAA2013 /// LOC728138	16p13.11	experimental
8000409	high-mobility group nucleosomal binding domain 2	HMGN2	16p12.1	in silico
8000856	TBC1 domain family, member 10B	TBC1D10B	16p11.2	in silico
8000963	syntaxin 1B	STX1B	16p11.2	in silico
8001178	chromosome 16 open reading frame 87	C16orf87	16q12.1	in silico
8001402	chromodomain helicase DNA binding protein 9	CHD9	16q12.2	in silico
8001496	nudix (nucleoside diphosphate linked moiety X)-type motif 21	NUDT21	16q13	in silico
8001529	---	---	16q13	experimental
8001666	casein kinase 2, alpha prime polypeptide	CSNK2A2	16q21	in silico
8001748	small nucleolar RNA, H/ACA box 50	SNORA50	16q21	in silico
8001784	cadherin 8, type 2	CDH8	16q21	in silico
8001876	NEDD8 activating enzyme E1 subunit 1	NAE1	16q22.1	in silico
8002087	RAN binding protein 10	RANBP10	16q22.1	in silico
8002266	hyaluronan synthase 3 /// CTF8, chromosome transmission fidelity factor 8 homolog (S. cerevisiae)	HAS3 /// CHTF8	16q22.1	in silico
8002344	exosome component 6	EXOSC6	16q22.3	experimental
8002379	---	---	16q22.3	in silico
8003719	hypermethylated in cancer 1	HIC1	17p13.3	in silico
8003758	platelet-activating factor acetylhydrolase, isoform Ib, subunit 1 (45kDa)	PAFAH1B1	17p13.3	in silico
8004485	SUMO1/sentrin/SMT3 specific peptidase 3	SENP3	17p13.1	in silico
8004867	nudE nuclear distribution gene E homolog (A. nidulans)-like 1	NDEL1	17p13.1	in silico
8005029	mitogen-activated protein kinase kinase 4	MAP2K4	17p12	in silico
8005733	nuclear receptor co-repressor 1 pseudogene /// similar to nuclear receptor co-repressor 1 /// nuclear receptor co-repressor 1	C20orf191 /// LOC100131704 /// NCOR1	17p11.2	in silico
8005814	nemo-like kinase	NLK	17q11.2	in silico
8006119	---	---	17q11.2	in silico
8006325	suppressor of zeste 12 homolog (Drosophila)	SUZ12	17q12	in silico
8006377	zinc finger protein 207	ZNF207	17q12	in silico
8006392	proteasome (prosome, macropain) 26S subunit, non-ATPase, 11	PSMD11	17q12	in silico
8007008	thyroid hormone receptor, alpha (erythroblastic leukemia viral (v-erb-a) oncogene homolog, avian) /// nuclear receptor subfamily 1, group D, member 1	THRA /// NR1D1	17q21.31	in silico
8007023	male-specific lethal 1 homolog (Drosophila)	MSL1	17q21.31	BOTH
8007112	keratin associated protein 4-7 /// keratin associated protein 4-9 /// keratin associated protein 4-8 /// keratin associated protein 4-11	KRTAP4-7 /// KRTAP4-9 /// KRTAP4-8 /// KRTAP4-11	17q21.31	BOTH
8007115	keratin associated protein 4-11 /// keratin associated protein 4-9 /// keratin associated protein 4-8 /// keratin associated protein 4-7	KRTAP4-11 /// KRTAP4-9 /// KRTAP4-8 /// KRTAP4-7	17q21.31	BOTH
8007141	eukaryotic translation initiation factor 1	EIF1	17q21.31	BOTH
8007302	tubulin, gamma 1	TUBG1	17q21.31	in silico
8007397	proteasome (prosome, macropain) activator subunit 3 (PA28 gamma; Ki)	PSME3	17q21.31	in silico
8007501	---	---	17q21.31	in silico
8008213	MYST histone acetyltransferase 2	MYST2	17q22	in silico
8008644	---	---	17q23.1	in silico
8008682	musashi homolog 2 (Drosophila)	MSI2	17q23.1 /// 17q23.2	in silico
8008870	transmembrane protein 49 /// microRNA 21	TMEM49 /// MIR21	17q23.2	in silico
8008885	microRNA 21	MIR21	17q23.2	in silico
8008887	ribosomal protein S6 kinase, 70kDa, polypeptide 1	RPS6KB1	17q23.2	in silico
8008965	---	---	17q23.3	in silico
8009075	tetratricopeptide repeat, ankyrin repeat and coiled-coil containing 2	TANC2	17q24.1	in silico
8009334	calcium channel, voltage-dependent, gamma subunit 4	CACNG4	17q24.3	in silico
8009561	ribosomal protein L38 /// ubiquitin-conjugating enzyme E2, J2 (UBC6 homolog, yeast) /// postmeiotic segregation increased 2-like 3	RPL38 /// UBE2J2 /// PMS2L3	17q25.1 /// 17q25.2	experimental
8010901	double C2-like domains, beta	DOC2B	17p13.3	in silico
8011018	v-crk sarcoma virus CT10 oncogene homolog (avian)	CRK	17p13.3	BOTH
8011218	---	---	17p13.3	in silico
8011220	---	---	17p13.3	in silico
8011626	ubiquitin-conjugating enzyme E2G 1 (UBC7 homolog, yeast)	UBE2G1	17p13.2	in silico
8011774	calmodulin binding transcription activator 2	CAMTA2	17p13.2	in silico
8011875	Der1-like domain family, member 2	DERL2	17p13.2	in silico
8012110	GABA(A) receptor-associated protein	GABARAP	17p13.1	experimental
8012116	dullard homolog (Xenopus laevis)	DULLARD	17p13.1	in silico
8012226	fragile X mental retardation, autosomal homolog 2	FXR2	17p13.1	in silico
8012344	hairy and enhancer of split 7 (Drosophila)	HES7	17p13.1	in silico
8012376	vesicle-associated membrane protein 2 (synaptobrevin 2)	VAMP2	17p13.1	in silico
8012854	---	---	17p12	in silico
8013013	---	---	17p11.2	in silico
8013307	forkhead box O3B pseudogene /// forkhead box O3	FOXO3B /// FOXO3	17p11.2	BOTH
8013431	A kinase (PRKA) anchor protein 10	AKAP10	17p11.2	in silico
8013567	hypothetical protein LOC201229	LOC201229	17q11.2	in silico
8013784	---	---	17q11.2	in silico
8013786	---	---	17q11.2	in silico
8013908	nuclear fragile X mental retardation protein interacting protein 2	NUFIP2	17q11.2	in silico
8014144	amiloride-sensitive cation channel 1, neuronal	ACCN1	17q12	in silico
8014812	SH3 and cysteine rich domain 2	STAC2	17q21.2	in silico
8015187	keratin associated protein 1-1 /// keratin associated protein 1-3 /// keratin associated protein 1-4	KRTAP1-1 /// KRTAP1-3 /// KRTAP1-4	17q21.31	in silico
8015206	keratin associated protein 2-1 /// keratin associated protein 2-2 /// keratin associated protein 2-4 /// keratin associated protein 2.1B /// KRTAP2-4 protein	KRTAP2-1 /// KRTAP2-2 /// KRTAP2-4 /// KAP2.1B /// hCG_1749898	17q21.31	experimental
8015218	keratin associated protein 4-11 /// keratin associated protein 4-9 /// keratin associated protein 4-8 /// keratin associated protein 4-6 /// keratin associated protein 4-7	KRTAP4-11 /// KRTAP4-9 /// KRTAP4-8 /// KRTAP4-6 /// KRTAP4-7	17q21.31	in silico
8015230	keratin associated protein 4-11 /// keratin associated protein 4-6 /// keratin associated protein 4-12 /// keratin associated protein 4-7 /// keratin associated protein 4-8	KRTAP4-11 /// KRTAP4-6 /// KRTAP4-12 /// KRTAP4-7 /// KRTAP4-8	17q21.31	in silico
8015242	keratin associated protein 4-2 /// keratin associated protein 4-1	KRTAP4-2 /// KRTAP4-1	17q21.31	in silico
8015715	cyclin N-terminal domain containing 1 /// beclin 1, autophagy related	CNTD1 /// BECN1	17q21.31	in silico
8015804	---	---	17q21.31	in silico
8015806	ets variant 4	ETV4	17q21.31	in silico
8015908	LSM12 homolog (S. cerevisiae)	LSM12	17q21.32	in silico
8015955	ataxin 7-like 3	ATXN7L3	17q21.32	in silico
8016077	G patch domain containing 8	GPATCH8	17q21.32	in silico
8016213	---	---	17q21.32	in silico
8016400	---	---	17q21.33	in silico
8016429	---	---	17q21.33	in silico
8016452	homeobox B4	HOXB4	17q21.33	in silico
8016455	---	---	17q21.33	in silico
8016457	homeobox B5	HOXB5	17q21.33	in silico
8016463	homeobox B6	HOXB6	17q21.33	in silico
8016473	homeobox B8	HOXB8	17q21.33	in silico
8016891	vascular endothelial zinc finger 1	VEZF1	17q23.2	in silico
8016898	splicing factor, arginine/serine-rich 1	SFRS1	17q23.2	BOTH
8016980	---	---	17q23.2	in silico
8017139	---	---	17q23.2	in silico
8017210	adaptor-related protein complex 1, sigma 2 subunit /// adaptor-related protein complex 1, sigma 2 subunit pseudogene	AP1S2 /// LOC653653	17q23.2	in silico
8017251	---	---	17q23.3	in silico
8017421	coiled-coil domain containing 47	CCDC47	17q24.2	in silico
8017634	DEAD (Asp-Glu-Ala-Asp) box polypeptide 5	DDX5	17q24.2	BOTH
8017651	SMAD specific E3 ubiquitin protein ligase 2	SMURF2	17q24.2	in silico
8018164	kinesin family member 19	KIF19	17q25.2	in silico
8018439	H3 histone, family 3B (H3.3B)	H3F3B	17q25.3	in silico
8019463	casein kinase 1, delta	CSNK1D	---	experimental
8019523	WDR45-like	WDR45L	---	in silico
8019631	---	---	---	BOTH
8019633	---	---	---	BOTH
8019635	---	---	---	BOTH
8019637	---	---	---	BOTH
8019639	---	---	---	BOTH
8019641	---	---	---	BOTH
8019703	---	---	---	BOTH
8019705	---	---	---	BOTH
8019707	---	---	---	BOTH
8019709	---	---	---	BOTH
8019765	Rho GDP dissociation inhibitor (GDI) alpha	ARHGDIA	---	in silico
8019802	---	---	---	BOTH
8020129	VAMP (vesicle-associated membrane protein)-associated protein A, 33kDa	VAPA	18p11.22	in silico
8020139	---	---	18p11.22	in silico
8020903	UDP-N-acetyl-alpha-D-galactosamine:polypeptide N-acetylgalactosaminyltransferase 1 (GalNAc-T1)	GALNT1	18q12.2	in silico
8021120	ring finger protein 165	RNF165	18q21.1	in silico
8021147	immediate early response 3 interacting protein 1	IER3IP1	18q21.1	in silico
8021357	one cut homeobox 2	ONECUT2	18q21.32	in silico
8021372	---	---	18q21.32	in silico
8021416	---	---	18q21.32	in silico
8021768	teashirt zinc finger homeobox 1	TSHZ1	18q23	in silico
8021900	potassium voltage-gated channel, subfamily G, member 2	KCNG2	---	in silico
8022043	---	---	18p11.31	experimental
8022085	discs, large (Drosophila) homolog-associated protein 1	DLGAP1	18p11.31	in silico
8022498	---	---	18q11.2	in silico
8022612	zinc finger protein 521	ZNF521	18q11.2	in silico
8022625	synovial sarcoma translocation, chromosome 18	SS18	18q12.1	in silico
8022642	---	---	18q12.1	in silico
8022814	heterogeneous nuclear ribonucleoprotein A1 pseudogene /// heterogeneous nuclear ribonucleoprotein A1 pseudogene /// heterogeneous nuclear ribonucleoprotein A1 /// heterogeneous nuclear ribonucleoprotein A1-like 2	HNRPA1L-2 /// LOC728643 /// HNRNPA1 /// HNRNPA1L2	18q12.1	in silico
8022952	bruno-like 4, RNA binding protein (Drosophila)	BRUNOL4	18q12.2	in silico
8022972	ribosomal protein L7a	RPL7A	18q12.3	in silico
8023220	SMAD family member 7	SMAD7	18q21.2	in silico
8023259	small nucleolar RNA, C/D box 58A	SNORD58A	18q21.2	in silico
8023377	mex-3 homolog C (C. elegans)	MEX3C	18q21.2	in silico
8023415	transcription factor 4	TCF4	18q21.31	in silico
8023450	thioredoxin-like 1	TXNL1	18q21.31	in silico
8023642	---	---	18q22.1	in silico
8025414	RAB11B, member RAS oncogene family	RAB11B	19p13.2	experimental
8025429	heterogeneous nuclear ribonucleoprotein M	HNRNPM	19p13.2	BOTH
8025500	ubiquitin-like 5	UBL5	19p13.2	experimental
8025766	coactivator-associated arginine methyltransferase 1	CARM1	19p13.2	in silico
8026212	---	---	19p13.12	in silico
8026250	DDB1 and CUL4 associated factor 15	DCAF15	19p13.12	in silico
8026868	ribosomal protein L18a /// ribosomal protein L18a pseudogene 3	RPL18A /// RPL18AP3	19p13.11	experimental
8027352	---	---	19p12	in silico
8027385	V-set and transmembrane domain containing 2B	VSTM2B	19q11	in silico
8027805	upstream transcription factor 2, c-fos interacting	USF2	19q12	in silico
8027884	---	---	19q12	experimental
8027908	RNA binding motif protein 42	RBM42	19q12	in silico
8028524	actinin, alpha 4	ACTN4	19q13.11	experimental
8028624	sterile alpha motif domain containing 4B	SAMD4B	19q13.11	in silico
8029065	branched chain keto acid dehydrogenase E1, alpha polypeptide	BCKDHA	19q13.12	in silico
8030842	---	---	19q13.32	in silico
8030844	---	---	19q13.32	in silico
8030846	---	---	19q13.32	in silico
8030980	zinc finger protein 765 /// zinc finger protein 525 /// zinc finger protein 845 /// zinc finger protein 761 /// zinc finger protein 813	ZNF765 /// ZNF525 /// ZNF845 /// ZNF761 /// ZNF813	19q13.33	in silico
8031152	ribosomal protein S9	RPS9	19q13.33	experimental
8031344	killer cell immunoglobulin-like receptor, two domains, long cytoplasmic tail, 3 /// killer cell immunoglobulin-like receptor, two domains, long cytoplasmic tail, 4 /// killer cell immunoglobulin-like receptor, two domains, long cytoplasmic tail, 2 /// killer cell immunoglobulin-like receptor, three domains, long cytoplasmic tail, 1 /// killer cell immunoglobulin-like receptor, three domains, shor…	KIR2DL3 /// KIR2DL4 /// KIR2DL2 /// KIR3DL1 /// KIR3DS1 /// KIR2DS2 /// KIR2DL5A	19q13.33	experimental
8031536	U2 small nuclear RNA auxiliary factor 2	U2AF2	19q13.33	in silico
8031867	---	---	19q13.41	experimental
8032484	translocase of inner mitochondrial membrane 13 homolog (yeast) /// transmembrane protease, serine 9	TIMM13 /// TMPRSS9	19p13.3	in silico
8034313	heterogeneous nuclear ribonucleoprotein A1 pseudogene /// heterogeneous nuclear ribonucleoprotein A1 pseudogene /// heterogeneous nuclear ribonucleoprotein A1 /// heterogeneous nuclear ribonucleoprotein A1-like 2	HNRPA1L-2 /// LOC728643 /// HNRNPA1 /// HNRNPA1L2	19p13.2	in silico
8034514	chromosome 19 open reading frame 43	C19orf43	19p13.13	experimental
8034871	---	---	19p13.12	experimental
8035646	hyaluronan and proteoglycan link protein 4	HAPLN4	19p13.11	experimental
8035829	ribosomal protein L34	RPL34	19p12	in silico
8036143	U2 small nuclear RNA auxiliary factor 1-like 4	U2AF1L4	19q12	in silico
8036460	D4, zinc and double PHD fingers family 1	DPF1	19q13.11	in silico
8036613	heterogeneous nuclear ribonucleoprotein L	HNRNPL	19q13.11	in silico
8036763	dual-specificity tyrosine-(Y)-phosphorylation regulated kinase 1B	DYRK1B	19q13.12	in silico
8037152	glycogen synthase kinase 3 alpha	GSK3A	19q13.12	in silico
8039569	zinc finger protein 787	ZNF787	19q13.33	in silico
8040334	---	---	2p25.1	experimental
8040338	---	---	2p25.1	BOTH
8040473	ras homolog gene family, member B	RHOB	2p24.1	experimental
8040530	FK506 binding protein 1B, 12.6 kDa /// major facilitator superfamily domain-containing protein 2b	FKBP1B /// MFSD2B	2p23.3	in silico
8040618	RAB10, member RAS oncogene family	RAB10	2p23.3	in silico
8041122	protein phosphatase 1, catalytic subunit, beta isoform	PPP1CB	2p23.2	BOTH
8041445	---	---	2p22.3	in silico
8041759	SIX homeobox 3	SIX3	2p21	in silico
8041808	ras homolog gene family, member Q	RHOQ	2p21	experimental
8042079	coiled-coil domain containing 85A	CCDC85A	2p16.1	in silico
8042356	Meis homeobox 1	MEIS1	2p14	in silico
8042460	---	---	2p14	in silico
8042788	actin, gamma 2, smooth muscle, enteric	ACTG2	2p13.1	in silico
8043036	dihydrofolate reductase /// dihydrofolate reductase pseudogene	DHFR /// LOC1720	2p12	in silico
8043100	thymosin beta 10	TMSB10	2p11.2	in silico
8043105	potassium channel modulatory factor 1	KCMF1	2p11.2	in silico
8043433	immunoglobulin kappa constant	IGKC	2p11.2	experimental
8043438	immunoglobulin kappa constant	IGKC	2p11.2	experimental
8043474	similar to Ig kappa chain V-I region HK102 precursor /// similar to hCG26659	LOC652493 /// LOC100291464	2p11.2	experimental
8043932	ribosomal protein L31	RPL31	2q11.2	in silico
8044640	phosphoglucomutase 5 /// phosphoglucomutase 5 pseudogene 2 /// similar to Putative PGM5-like protein 1 /// similar to Putative PGM5-like protein 1	PGM5 /// PGM5P2 /// LOC729468 /// LOC100287382	2q14.1	in silico
8045142	family with sequence similarity 128, member B /// sphingomyelin phosphodiesterase 4, neutral membrane (neutral sphingomyelinase-3)	FAM128B /// SMPD4	2q21.1	experimental
8045321	POTE ankyrin domain family, member F /// POTE ankyrin domain family, member E /// similar to protein expressed in prostate, ovary, testis, and placenta 2	POTEF /// POTEE /// LOC653781	2q21.2	experimental
8045381	cyclin T2	CCNT2	2q21.3	in silico
8045453	---	---	2q21.3	in silico
8045619	enhancer of polycomb homolog 2 (Drosophila)	EPC2	2q23.1	in silico
8045846	---	---	2q24.1	in silico
8045946	proteasome (prosome, macropain) 26S subunit, non-ATPase, 14	PSMD14	2q24.2	in silico
8045962	T-box, brain, 1	TBR1	2q24.2	in silico
8046016	---	---	2q24.3	in silico
8046283	glutamate decarboxylase 1 (brain, 67kDa)	GAD1	2q31.1	in silico
8046318	DDB1 and CUL4 associated factor 17	DCAF17	2q31.1	in silico
8046373	distal-less homeobox 1	DLX1	2q31.1	in silico
8046515	H3 histone, family 3A /// H3 histone, family 3A pseudogene /// H3 histone, family 3B (H3.3B)	H3F3A /// LOC440926 /// H3F3B	2q31.1	BOTH
8046522	---	---	2q31.1	in silico
8046542	homeobox D9	HOXD9	2q31.1	in silico
8046553	---	---	2q31.1	in silico
8046590	heterogeneous nuclear ribonucleoprotein A3 /// heterogeneous nuclear ribonucleoprotein A3 pseudogene 1	HNRNPA3 /// HNRNPA3P1	2q31.2	BOTH
8046685	ubiquitin-conjugating enzyme E2E 3 (UBC4/5 homolog, yeast) /// ubiquitin-conjugating enzyme E2E 4 pseudogene	UBE2E3 /// UBE2E4P	2q31.3	in silico
8047059	heterogeneous nuclear ribonucleoprotein C (C1/C2) /// heterogeneous nuclear ribonucleoprotein C-like 1	HNRNPC /// HNRNPCL1	2q32.2	in silico
8047215	---	---	2q33.1	in silico
8047563	---	---	2q33.1	in silico
8047839	cAMP responsive element binding protein 1	CREB1	2q33.3	in silico
8047854	cyclin Y-like 1	CCNYL1	2q33.3	in silico
8048075	---	---	2q34	in silico
8048234	actin related protein 2/3 complex, subunit 2, 34kDa	ARPC2	2q35	in silico
8048257	paroxysmal nonkinesigenic dyskinesia	PNKD	2q35	in silico
8048304	CTD (carboxy-terminal domain, RNA polymerase II, polypeptide A) small phosphatase 1	CTDSP1	2q35	in silico
8048317	---	---	2q35	in silico
8048368	---	---	2q35	in silico
8048847	ArfGAP with FG repeats 1	AGFG1	2q36.3	in silico
8049073	---	---	2q37.1	experimental
8049180	eukaryotic translation initiation factor 4E family member 2	EIF4E2	2q37.1	in silico
8049528	leucine rich repeat (in FLII) interacting protein 1	LRRFIP1	2q37.3	in silico
8049536	leucine rich repeat (in FLII) interacting protein 1	LRRFIP1	2q37.3	experimental
8049538	leucine rich repeat (in FLII) interacting protein 1	LRRFIP1	2q37.3	experimental
8049682	---	---	2q37.3	in silico
8050215	tyrosine 3-monooxygenase/tryptophan 5-monooxygenase activation protein, theta polypeptide /// tyrosine 3/tryptophan 5 -monooxygenase activation protein, theta polypeptide pseudogene	YWHAQ /// LOC392510	2p25.1	experimental
8050350	---	---	2p25.1	in silico
8050565	pumilio homolog 2 (Drosophila)	PUM2	2p24.1	in silico
8051119	protein phosphatase 1G (formerly 2C), magnesium-dependent, gamma isoform	PPM1G	2p23.3	in silico
8051372	mediator of cell motility 1 /// dpy-30 homolog (C. elegans)	MEMO1 /// DPY30	2p22.3	in silico
8051413	family with sequence similarity 98, member A	FAM98A	2p22.3	in silico
8051589	atlastin GTPase 2	ATL2	2p22.1	in silico
8051812	---	---	2p21	in silico
8052010	calmodulin 2 (phosphorylase kinase, delta) /// chromosome 2 open reading frame 61	CALM2 /// C2orf61	2p21	in silico
8052372	---	---	2p16.1	in silico
8052399	B-cell CLL/lymphoma 11A (zinc finger protein)	BCL11A	2p16.1	in silico
8052845	TIA1 cytotoxic granule-associated RNA binding protein	TIA1	2p14	in silico
8052932	---	---	2p13.3	experimental
8053057	---	---	2p13.1	in silico
8053059	bolA homolog 3 (E. coli)	BOLA3	2p13.1	experimental
8053349	leucine rich repeat transmembrane neuronal 1	LRRTM1	2p12	in silico
8053713	---	---	2p11.2	experimental
8054831	engrailed homeobox 1	EN1	2q14.2	in silico
8054997	mitogen-activated protein kinase kinase kinase 2	MAP3K2	2q14.3	in silico
8055151	prostate-specific P704P /// POTE ankyrin domain family, member F /// POTE ankyrin domain family, member E /// similar to protein expressed in prostate, ovary, testis, and placenta 2	P704P /// POTEF /// POTEE /// LOC653781	2q21.1	experimental
8055220	POTE ankyrin domain family, member F /// POTE ankyrin domain family, member E /// similar to protein expressed in prostate, ovary, testis, and placenta 2	POTEF /// POTEE /// LOC653781	2q21.1	experimental
8055291	chromosome 2 open reading frame 27B	C2orf27B	2q21.2	experimental
8055309	---	---	2q21.2	experimental
8055624	zinc finger E-box binding homeobox 2	ZEB2	2q22.3	in silico
8055643	---	---	2q22.3	in silico
8055952	nuclear receptor subfamily 4, group A, member 2	NR4A2	2q24.1	in silico
8056041	---	---	2q24.2	experimental
8056045	---	---	2q24.2	in silico
8056323	fidgetin	FIGN	2q24.3	in silico
8056812	Obg-like ATPase 1	OLA1	2q31.1	in silico
8057439	---	---	2q31.3	experimental
8057561	zinc finger CCCH-type containing 15	ZC3H15	2q32.1	in silico
8057803	transmembrane protein with EGF-like and two follistatin-like domains 2	TMEFF2	2q32.3	in silico
8058024	splicing factor 3b, subunit 1, 155kDa	SF3B1	2q33.1	BOTH
8058182	family with sequence similarity 126, member B	FAM126B	2q33.1	in silico
8058340	---	---	2q33.1	experimental
8058514	---	---	2q33.3	in silico
8058670	IKAROS family zinc finger 2 (Helios)	IKZF2	2q34	in silico
8059012	---	---	2q35	in silico
8059026	---	---	2q35	in silico
8059393	cullin 3	CUL3	2q36.2	in silico
8059576	---	---	2q36.3	experimental
8059710	small nucleolar RNA, C/D box 20	SNORD20	2q37.1	in silico
8060734	---	---	20p13	in silico
8060839	cardiolipin synthase 1	CRLS1	20p12.3	in silico
8060963	synaptosomal-associated protein, 25kDa	SNAP25	20p12.2	in silico
8061303	insulinoma-associated 1	INSM1	20p11.23	in silico
8061539	non-protein coding RNA 28	NCRNA00028	20q11.21	in silico
8061958	chromatin modifying protein 4B	CHMP4B	20q11.22	experimental
8062293	discs, large (Drosophila) homolog-associated protein 4	DLGAP4	20q11.23	in silico
8062433	regulation of nuclear pre-mRNA domain containing 1B	RPRD1B	20q11.23	in silico
8063473	ribosomal protein L12	RPL12	20q13.2	experimental
8063668	GNAS complex locus	GNAS	20q13.32	in silico
8063921	---	---	20q13.33	in silico
8064029	---	---	20q13.33	in silico
8065016	---	---	20p12.2	experimental
8065327	NK2 homeobox 4	NKX2-4	20p11.22	in silico
8065853	---	---	20q11.22	in silico
8066195	bladder cancer associated protein	BLCAP	20q11.23	experimental
8066391	---	---	20q13.12	experimental
8066820	---	---	20q13.13	in silico
8066921	potassium voltage-gated channel, Shab-related subfamily, member 1	KCNB1	20q13.13	in silico
8067183	---	---	20q13.31	in silico
8067839	keratinocyte growth factor-like protein 1 /// fibroblast growth factor 7 (keratinocyte growth factor)	KGFLP1 /// FGF7	21q11.2	in silico
8067944	---	---	21q21.1	in silico
8067946	---	---	21q21.1	in silico
8067978	peptidylprolyl isomerase A (cyclophilin A)	PPIA	21q21.1	in silico
8068410	mediator of cell motility 1 /// dpy-30 homolog (C. elegans)	MEMO1 /// DPY30	21q22.13	in silico
8068496	single-minded homolog 2 (Drosophila)	SIM2	21q22.13	in silico
8068662	---	---	21q22.3	in silico
8069142	keratin associated protein 10-4	KRTAP10-4	21q22.3	experimental
8069252	poly(rC) binding protein 3	PCBP3	---	in silico
8070655	U2 small nuclear RNA auxiliary factor 1	U2AF1	21q22.3	BOTH
8071274	glycoprotein Ib (platelet), beta polypeptide	GP1BB	22q11.21	experimental
8071312	---	---	22q11.21	in silico
8071442	---	---	22q11.22	in silico
8071541	transmembrane protein 191A /// transmembrane protein 191B /// transmembrane protein 191C	TMEM191A /// TMEM191B /// TMEM191C	22q11.23	experimental
8071593	---	---	22q11.23	BOTH
8072206	Ewing sarcoma breakpoint region 1	EWSR1	22q12.2	BOTH
8072266	calcium binding protein 7	CABP7	22q12.2	in silico
8072344	---	---	22q12.3	in silico
8073039	GTP binding protein 1	GTPBP1	22q13.1	in silico
8073332	---	---	22q13.2	in silico
8073680	---	---	22q13.31	in silico
8073824	hypothetical LOC400931	LOC400931	22q13.31	in silico
8073929	family with sequence similarity 19 (chemokine (C-C motif)-like), member A5	FAM19A5	22q13.33	in silico
8074061	---	---	---	experimental
8074644	family with sequence similarity 108, member A5	FAM108A5	22q11.22	experimental
8075009	chromosome 22 open reading frame 13	C22orf13	22q12.1	in silico
8075130	phosphatidylinositol transfer protein, beta	PITPNB	22q12.2	in silico
8075493	POZ (BTB) and AT hook containing zinc finger 1	PATZ1	22q12.3	in silico
8075505	---	---	22q12.3	in silico
8075673	RNA binding motif protein 9	RBM9	22q13.1	in silico
8075691	ribosomal protein L41 /// ribosomal protein L41 pseudogene 5	RPL41 /// RPL41P5	22q13.1	in silico
8075705	---	---	22q13.1	experimental
8076176	chromobox homolog 6	CBX6	22q13.1	in silico
8076185	chromobox homolog 7	CBX7	22q13.2	in silico
8076436	transcription factor 20 (AR1)	TCF20	22q13.2 /// 22q13.31	in silico
8076461	---	---	22q13.31	experimental
8076511	ribosomal protein L5	RPL5	22q13.31	BOTH
8076644	sulfotransferase family 4A, member 1	SULT4A1	22q13.31	in silico
8077169	---	---	---	in silico
8077595	bromodomain and PHD finger containing, 1	BRPF1	3p25.3	in silico
8077770	chromosome 3 open reading frame 10	C3orf10	3p25.3	in silico
8078248	high-mobility group box 1-like 1 /// high-mobility group box 1	HMGB1L1 /// HMGB1	3p24.3	in silico
8078262	ubiquitin-conjugating enzyme E2E 1 (UBC4/5 homolog, yeast)	UBE2E1	3p24.2	in silico
8078527	---	---	3p22.3	in silico
8078600	transcription elongation factor A (SII), 1	TCEA1	3p22.2	in silico
8078663	---	---	3p22.2	in silico
8079019	ribosomal protein S27	RPS27	3p22.1	BOTH
8079165	---	---	3p21.33	in silico
8079839	chromosome 3 open reading frame 54	C3orf54	3p21.31	in silico
8080158	G protein-coupled receptor 62	GPR62	3p21.1	in silico
8080762	abhydrolase domain containing 6	ABHD6	3p14.3	in silico
8080958	G protein-coupled receptor 27	GPR27	3p13	in silico
8080991	heterogeneous nuclear ribonucleoprotein A3 /// heterogeneous nuclear ribonucleoprotein A3 pseudogene 1	HNRNPA3 /// HNRNPA3P1	3p12.3	BOTH
8080998	FSHD region gene 2 family, member C	FRG2C	3p12.3	experimental
8081036	cell adhesion molecule 2	CADM2	3p12.1	in silico
8081135	CDV3 homolog (mouse)	CDV3	3q11.2	in silico
8081233	---	---	3q11.2	in silico
8081348	PEST proteolytic signal containing nuclear protein	PCNP	3q12.1	BOTH
8081878	---	---	3q13.32	experimental
8082926	SRY (sex determining region Y)-box 14	SOX14	3q22.3	in silico
8083032	---	---	3q22.3	experimental
8083063	solute carrier family 25, member 36	SLC25A36	3q23	in silico
8083183	U2-associated SR140 protein	SR140	3q23	in silico
8083233	Zic family member 1 (odd-paired homolog, Drosophila)	ZIC1	3q24	in silico
8083324	TSC22 domain family, member 2	TSC22D2	3q24	in silico
8083352	selenoprotein T	SELT	3q24	experimental
8083429	muscleblind-like (Drosophila)	MBNL1	3q25.1	BOTH
8083546	potassium voltage-gated channel, shaker-related subfamily, beta member 1	KCNAB1	3q25.2	in silico
8083677	schwannomin interacting protein 1	SCHIP1	3q25.32	in silico
8083737	---	---	3q25.33	in silico
8083739	---	---	3q25.33	in silico
8084146	fragile X mental retardation, autosomal homolog 1	FXR1	3q26.33	in silico
8084947	F-box protein 45	FBXO45	3q29	in silico
8084971	SUMO1/sentrin specific peptidase 5	SENP5	3q29	in silico
8085052	---	---	3q29	in silico
8085770	---	---	3p24.3	in silico
8085786	---	---	3p24.3	in silico
8086218	---	---	3p22.2	in silico
8086350	---	---	3p22.1	in silico
8086530	transmembrane protein 158	TMEM158	3p21.31	experimental
8086538	hypothetical protein LOC644714	LOC644714	3p21.31	in silico
8087250	---	---	3p21.31	in silico
8087252	---	---	3p21.31	in silico
8087409	ras homolog gene family, member A	RHOA	3p21.31	in silico
8087530	CaM kinase-like vesicle-associated	CAMKV	3p21.31	in silico
8087780	---	---	3p21.1	in silico
8087881	---	---	3p21.1	in silico
8087883	---	---	3p21.1	in silico
8088369	---	---	3p14.3	experimental
8088846	---	---	3p13	in silico
8089230	---	---	3q12.1	experimental
8089249	ribosomal protein L24 /// MAM domain containing 2	RPL24 /// MAMDC2	3q12.1	in silico
8089714	limbic system-associated membrane protein	LSAMP	3q13.31	in silico
8090237	zinc finger protein 148	ZNF148	3q21.1	in silico
8090546	CCHC-type zinc finger, nucleic acid binding protein	CNBP	3q21.3	in silico
8090801	---	---	3q22.1	in silico
8090893	male-specific lethal 2 homolog (Drosophila)	MSL2	3q22.2	BOTH
8091103	transcription factor Dp-2 (E2F dimerization partner 2)	TFDP2	3q23	in silico
8091241	---	---	3q23	experimental
8091446	profilin 2	PFN2	3q24	in silico
8091764	karyopherin alpha 4 (importin alpha 3)	KPNA4	3q25.33	in silico
8091941	programmed cell death 10	PDCD10	3q26.1	in silico
8092578	ets variant 5	ETV5	3q27.1	in silico
8093112	UBX domain protein 7	UBXN7	3q29	in silico
8094144	unc-93 homolog B1 (C. elegans) /// similar to hCG2036843 /// similar to unc-93 homolog B1 (C. elegans)	UNC93B1 /// LOC100287293 /// LOC729196	4p16.1	experimental
8094169	cytoplasmic polyadenylation element binding protein 2	CPEB2	4p15.33	in silico
8094340	---	---	4p15.31	in silico
8094520	protocadherin 7	PCDH7	4p15.1	in silico
8094704	ubiquitin-conjugating enzyme E2K (UBC1 homolog, yeast)	UBE2K	4p14	in silico
8094774	---	---	4p13	in silico
8094901	gamma-aminobutyric acid (GABA) A receptor, beta 1	GABRB1	4p12	in silico
8095035	---	---	4q12	in silico
8095333	exocyst complex component 5	EXOC5	4q13.1	in silico
8095362	metallothionein 2A	MT2A	4q13.2	experimental
8096050	fibroblast growth factor 5	FGF5	4q21.21	in silico
8096459	---	---	4q22.2	in silico
8096615	---	---	4q24	in silico
8097116	---	---	4q26	in silico
8097480	NMDA receptor regulated 1	NARG1	4q31.1	in silico
8097647	ATP-binding cassette, sub-family E (OABP), member 1	ABCE1	4q31.22	in silico
8098177	kelch-like 2, Mayven (Drosophila)	KLHL2	4q32.3	in silico
8098326	---	---	4q34.1	experimental
8098328	UDP-N-acetyl-alpha-D-galactosamine:polypeptide N-acetylgalactosaminyltransferase 7 (GalNAc-T7)	GALNT7	4q34.1	in silico
8098414	signal peptidase complex subunit 3 homolog (S. cerevisiae)	SPCS3	4q34.2	in silico
8099581	ligand dependent nuclear receptor corepressor-like /// non-SMC condensin I complex, subunit G	LCORL /// NCAPG	4p15.32	in silico
8099593	Kv channel interacting protein 4	KCNIP4	4p15.31	in silico
8099918	ubiquitin-conjugating enzyme E2K (UBC1 homolog, yeast)	UBE2K	4p14	in silico
8099982	amyloid beta (A4) precursor protein-binding, family B, member 2	APBB2	4p14 /// 4p13	in silico
8100227	---	---	4p12	in silico
8100328	ubiquitin specific peptidase 46	USP46	4q12	in silico
8100360	---	---	4q12	in silico
8100382	cysteine-rich hydrophobic domain 2	CHIC2	4q12	in silico
8100758	UDP glucuronosyltransferase 2 family, polypeptide B7	UGT2B7	4q13.2	in silico
8100782	---	---	4q13.2	experimental
8101043	GTPase activating protein (SH3 domain) binding protein 2	G3BP2	4q21.1	in silico
8101212	cyclin I	CCNI	4q21.1	BOTH
8101226	---	---	4q21.1	in silico
8101324	heterogeneous nuclear ribonucleoprotein D (AU-rich element RNA binding protein 1, 37kDa)	HNRNPD	4q21.22	BOTH
8101945	H2A histone family, member Z	H2AFZ	4q23	in silico
8102024	ubiquitin-conjugating enzyme E2D 3 (UBC4/5 homolog, yeast)	UBE2D3	4q24	in silico
8102342	ELOVL family member 6, elongation of long chain fatty acids (FEN1/Elo2, SUR4/Elo3-like, yeast)	ELOVL6	4q25	in silico
8102728	---	---	4q28.1	in silico
8102783	---	---	4q28.3	experimental
8102787	---	---	4q28.3	BOTH
8102860	H3 histone, family 3A /// H3 histone, family 3A pseudogene /// H3 histone, family 3B (H3.3B)	H3F3A /// LOC440926 /// H3F3B	4q31.1	BOTH
8102984	---	---	4q31.21	in silico
8103023	---	---	4q31.22	experimental
8103485	nuclear assembly factor 1 homolog (S. cerevisiae)	NAF1	4q32.2	in silico
8103535	glycerol kinase 3 pseudogene	GK3P	4q32.3	in silico
8103789	glycoprotein M6A	GPM6A	4q34.1 /// 4q34.2	in silico
8104022	PDZ and LIM domain 3	PDLIM3	4q35.1	in silico
8105302	follistatin	FST	5q11.2	in silico
8105409	---	---	5q11.2	in silico
8105432	ribosomal protein L41 /// ribosomal protein L41 pseudogene 5	RPL41 /// RPL41P5	5q11.2	in silico
8105434	---	---	5q11.2	in silico
8105463	GC-rich promoter binding protein 1	GPBP1	5q11.2	in silico
8105506	zinc finger, SWIM-type containing 6	ZSWIM6	5q12.1	in silico
8105605	---	---	5q12.3	in silico
8106096	---	---	5q13.2	BOTH
8106475	---	---	5q14.1	BOTH
8106923	nuclear receptor subfamily 2, group F, member 1	NR2F1	5q15	in silico
8107096	---	---	5q21.1	experimental
8107350	signal recognition particle 19kDa	SRP19	5q22.2	BOTH
8107408	potassium intermediate/small conductance calcium-activated channel, subfamily N, member 2	KCNN2	5q22.3	in silico
8107470	prothymosin, alpha /// prothymosin, alpha pseudogene 7	PTMA /// PTMAP7	5q23.1	experimental
8107671	---	---	5q23.2	experimental
8107855	RNA, U6atac small nuclear (U12-dependent splicing)	RNU6ATAC	5q23.3	in silico
8107996	---	---	5q31.1	BOTH
8108066	ubiquitin-conjugating enzyme E2B (RAD6 homolog)	UBE2B	5q31.1	in silico
8108376	---	---	5q31.2	experimental
8108472	purine-rich element binding protein A	PURA	5q31.3	in silico
8108475	chromosome 5 open reading frame 53	C5orf53	5q31.3	in silico
8109157	hypothetical LOC728264	LOC728264	5q33.1	in silico
8109159	hypothetical LOC728264	LOC728264	5q33.1	in silico
8109236	solute carrier family 6 (neurotransmitter transporter, L-proline), member 7	SLC6A7	5q33.1	in silico
8109821	ribosomal protein L10 /// similar to ribosomal protein 10	RPL10 /// LOC100292492	5q35.1	in silico
8109969	T-cell leukemia homeobox 3	TLX3	5q35.1	in silico
8110055	cytoplasmic polyadenylation element binding protein 4	CPEB4	5q35.2	in silico
8110318	PRELI domain containing 1 /// PX19 protein pseudogene	PRELID1 /// LOC388955	5q35.3	experimental
8110450	heterogeneous nuclear ribonucleoprotein A/B	HNRNPAB	5q35.3	experimental
8110858	programmed cell death 6 pseudogene /// programmed cell death 6	LOC728613 /// PDCD6	5p15.33	in silico
8110861	mitochondrial ribosomal protein L36	MRPL36	5p15.33	experimental
8110914	---	---	5p15.31	experimental
8111124	membrane-associated ring finger (C3HC4) 11	2011-03-01	5p15.1	in silico
8111199	---	---	5p15.1	in silico
8111666	---	---	5p13.2	in silico
8111974	poly(A) binding protein interacting protein 1	PAIP1	5p12	in silico
8111993	fibroblast growth factor 10	FGF10	5p12	in silico
8112014	---	---	5q11.1	in silico
8112070	---	---	5q11.2	in silico
8112176	RNA, U6atac small nuclear (U12-dependent splicing)	RNU6ATAC	5q11.2	in silico
8112327	CDC28 protein kinase regulatory subunit 1B /// CDC28 protein kinase regulatory subunit 1B pseudogene	CKS1B /// LOC652904	5q12.1	in silico
8112335	---	---	5q12.2	in silico
8112407	---	---	5q12.3	in silico
8112728	RAP1B, member of RAS oncogene family pseudogene /// RAP1B, member of RAS oncogene family	hCG_1757335 /// RAP1B	5q13.3	BOTH
8112763	orthopedia homeobox	OTP	5q14.1	in silico
8112894	---	---	5q14.1	in silico
8112940	single-stranded DNA binding protein 2	SSBP2	5q14.1	in silico
8113037	hypothetical LOC645323	LOC645323	5q14.3	in silico
8113039	myocyte enhancer factor 2C	MEF2C	5q14.3	in silico
8113073	arrestin domain containing 3	ARRDC3	5q14.3	in silico
8113664	---	---	5q23.1	BOTH
8114158	protein phosphatase 2 (formerly 2A), catalytic subunit, alpha isoform /// cyclin-dependent kinase-like 3	PPP2CA /// CDKL3	5q31.1	in silico
8114249	chemokine (C-X-C motif) ligand 14	CXCL14	5q31.1	in silico
8114443	eukaryotic translation termination factor 1	ETF1	5q31.2	in silico
8114470	leucine rich repeat transmembrane neuronal 2 /// catenin (cadherin-associated protein), alpha 1, 102kDa	LRRTM2 /// CTNNA1	5q31.2	in silico
8114550	neuregulin 2	NRG2	5q31.3	in silico
8115543	early B-cell factor 1	EBF1	5q33.3	in silico
8115580	PWWP domain containing 2A	PWWP2A	5q33.3	in silico
8115689	---	---	5q35.1	in silico
8115730	---	---	5q35.1	in silico
8115831	dual specificity phosphatase 1	DUSP1	5q35.1	experimental
8115863	---	---	5q35.2	in silico
8115873	---	---	5q35.2	experimental
8116649	tubulin, beta 2A /// tubulin, beta 2B	TUBB2A /// TUBB2B	6p25.2	in silico
8116651	---	---	6p25.2	in silico
8116653	tubulin, beta 2A /// tubulin, beta 2B	TUBB2A /// TUBB2B	6p25.2	in silico
8116998	jumonji, AT rich interactive domain 2	JARID2	6p23 /// 6p22.3	in silico
8117079	hypothetical protein LOC644714	LOC644714	6p22.3	in silico
8117126	---	---	6p22.3	in silico
8117165	SRY (sex determining region Y)-box 4	SOX4	6p22.3	in silico
8118632	---	---	6p21.32	in silico
8118974	ribosomal protein L10a	RPL10A	6p21.31	experimental
8119712	serum response factor (c-fos serum response element-binding transcription factor)	SRF	6p21.1	in silico
8119926	transmembrane protein 63B	TMEM63B	6p21.1	in silico
8120043	runt-related transcription factor 2	RUNX2	6p12.3	in silico
8120184	transcription factor AP-2 delta (activating enhancer binding protein 2 delta)	TFAP2D	6p12.3	in silico
8120194	transcription factor AP-2 beta (activating enhancer binding protein 2 beta)	TFAP2B	6p12.3	in silico
8120208	---	---	6p12.2	in silico
8120249	RNA, 7SK small nuclear	RN7SK	6p12.1	BOTH
8120431	protein tyrosine phosphatase type IVA, member 1	PTP4A1	6q12	in silico
8120756	---	---	6q14.1	in silico
8121214	---	---	6q16.3	in silico
8121251	lin-28 homolog B (C. elegans)	LIN28B	6q21	in silico
8121298	---	---	6q21	in silico
8121317	---	---	6q21	in silico
8121489	adenosylmethionine decarboxylase 1	AMD1	6q21	in silico
8121563	myristoylated alanine-rich protein kinase C substrate	MARCKS	6q22.1	in silico
8121734	ASF1 anti-silencing function 1 homolog A (S. cerevisiae)	ASF1A	6q22.31	in silico
8121743	---	---	6q22.31	experimental
8121782	---	---	6q22.31	experimental
8122174	---	---	6q23.2	experimental
8122182	TBP-like 1 /// solute carrier family 2 (facilitated glucose transporter), member 12	TBPL1 /// SLC2A12	6q23.2	in silico
8123315	quaking homolog, KH domain RNA binding (mouse)	QKI	6q26	in silico
8123739	neuritin 1	NRN1	6p25.1	in silico
8123864	transcription factor AP-2 alpha (activating enhancer binding protein 2 alpha) /// hypothetical protein LOC100130275	TFAP2A /// LOC100130275	6p24.3	in silico
8123989	RAN binding protein 9	RANBP9	6p23	in silico
8124036	---	---	6p22.3	in silico
8124158	---	---	6p22.3	in silico
8124273	chromosome 6 open reading frame 62	C6orf62	6p22.2	in silico
8125850	chromosome 6 open reading frame 106	C6orf106	6p21.31	in silico
8126432	---	---	6p21.1	in silico
8126450	ribosomal protein L24	RPL24	6p21.1	BOTH
8126566	chromosome 6 open reading frame 154	C6orf154	6p21.1	in silico
8126629	GTP binding protein 2	GTPBP2	6p21.1	in silico
8126853	chromosome 6 open reading frame 138	C6orf138	6p12.3	in silico
8126855	chromosome 6 open reading frame 138	C6orf138	6p12.3	in silico
8126952	Wilms tumor 1 associated protein	WTAP	6p12.2	BOTH
8127498	---	---	6q13	in silico
8127500	---	---	6q13	in silico
8127637	transmembrane protein 30A	TMEM30A	6q14.1	in silico
8128034	akirin 2	AKIRIN2	6q15	in silico
8128429	cyclin C	CCNC	6q16.3	in silico
8128712	---	---	6q21	in silico
8128886	---	---	6q21	in silico
8129120	family with sequence similarity 162, member B	FAM162B	6q22.1	in silico
8129937	Cbp/p300-interacting transactivator, with Glu/Asp-rich carboxy-terminal domain, 2	CITED2	6q24.1	BOTH
8130622	---	---	6q26	BOTH
8131087	UNC homeobox	UNCX	7p22.3	BOTH
8131441	---	---	7p22.1	in silico
8131661	ribosomal protein L21 /// ribosomal protein L21 pseudogene 28	RPL21 /// RPL21P28	7p15.3	in silico
8131709	Sp4 transcription factor	SP4	7p15.3	in silico
8131811	---	---	7p15.3	experimental
8132209	zinc and ring finger 2 pseudogene	LOC441208	7p14.3	BOTH
8132387	POU class 6 homeobox 2	POU6F2	7p14.1	in silico
8132417	cell division cycle 2-like 5 (cholinesterase-related cell division controller)	CDC2L5	7p14.1	in silico
8132830	---	---	7p12.2	in silico
8132856	---	---	7p11.2	in silico
8132978	similar to Putative uncharacterized protein FLJ46235	LOC100287093	7p11.2	experimental
8133030	GA binding protein transcription factor, alpha subunit 60kDa	GABPA	7q11.21	in silico
8133034	---	---	7q11.21	in silico
8133095	integrator complex subunit 4 /// integrator complex subunit 4-like 2 /// integrator complex subunit 4-like 1	INTS4 /// INTS4L2 /// INTS4L1	7q11.21	in silico
8133114	vitamin K epoxide reductase complex, subunit 1-like 1	VKORC1L1	7q11.21	in silico
8133219	---	---	7q11.22	experimental
8133896	---	---	7q21.11	experimental
8134384	dynein, cytoplasmic 1, intermediate chain 1	DYNC1I1	7q21.3	in silico
8134405	---	---	7q21.3	in silico
8134407	distal-less homeobox 6	DLX6	7q21.3	in silico
8134431	---	---	7q21.3	experimental
8134581	actin related protein 2/3 complex, subunit 1A, 41kDa /// actin related protein 2/3 complex, subunit 1B, 41kDa	ARPC1A /// ARPC1B	7q22.1	in silico
8134699	COP9 constitutive photomorphogenic homolog subunit 6 (Arabidopsis)	COPS6	7q22.1	in silico
8135211	family with sequence similarity 185, member A	FAM185A	7q22.1	in silico
8135268	eukaryotic translation initiation factor 4B /// similar to eukaryotic translation initiation factor 4H	EIF4B /// LOC643873	7q22.1	in silico
8135321	---	---	7q22.2	in silico
8135514	interferon-related developmental regulator 1	IFRD1	7q31.1	in silico
8135544	forkhead box P2	FOXP2	7q31.1	in silico
8135943	---	---	7q32.1	in silico
8136539	LUC7-like 2 (S. cerevisiae)	LUC7L2	7q34	in silico
8136652	---	---	7q34	in silico
8137404	chondroitin polymerizing factor 2	CHPF2	7q36.1	in silico
8137707	---	---	7p22.3	BOTH
8137979	actin, gamma 1 /// actin, beta	ACTG1 /// ACTB	7p22.1	experimental
8138007	---	---	7p22.1	experimental
8138088	chromosome 7 open reading frame 70	C7orf70	7p22.1	in silico
8138147	unc-93 homolog B1 (C. elegans) /// similar to hCG2036843 /// similar to unc-93 homolog B1 (C. elegans)	UNC93B1 /// LOC100287293 /// LOC729196	7p22.1	experimental
8138289	ets variant 1	ETV1	7p21.2	in silico
8138442	twist homolog 1 (Drosophila)	TWIST1	7p21.1	in silico
8138531	eukaryotic translation elongation factor 1 alpha-like 7 /// eukaryotic translation elongation factor 1 alpha 1	EEF1AL7 /// EEF1A1	7p15.3	BOTH
8138566	insulin-like growth factor 2 mRNA binding protein 3	IGF2BP3	7p15.3	in silico
8138668	---	---	7p15.2	in silico
8138718	homeobox A2	HOXA2	7p15.2	in silico
8138735	homeobox A5	HOXA5	7p15.2	in silico
8138765	homeobox A11	HOXA11	7p15.2	in silico
8138770	homeobox A13	HOXA13	7p15.2	in silico
8138882	neurogenic differentiation 6	NEUROD6	7p15.1	in silico
8138941	5'-nucleotidase, cytosolic III	NT5C3	7p14.3	in silico
8140113	syntaxin 1A (brain)	STX1A	7q11.23	in silico
8141166	hypothetical LOC441268	LOC441268	7q21.3	experimental
8141419	---	---	7q22.1	in silico
8141423	---	---	7q22.1	in silico
8141580	actin-like 6B	ACTL6B	7q22.1	in silico
8142098	ataxin 7-like 1	ATXN7L1	7q22.2	BOTH
8142104	ataxin 7-like 1	ATXN7L1	7q22.2	in silico
8142468	tropomyosin 3	TPM3	7q31.2	experimental
8142471	wingless-type MMTV integration site family member 2	WNT2	7q31.2	in silico
8142580	FEZ family zinc finger 1	FEZF1	7q31.32	in silico
8142882	---	---	7q32.2	in silico
8142884	---	---	7q32.2	in silico
8142975	---	---	7q32.3	in silico
8142977	---	---	7q32.3	in silico
8143038	---	---	7q33	experimental
8143132	leucine zipper protein 6 /// myotrophin	LUZP6 /// MTPN	7q33	experimental
8143663	enhancer of zeste homolog 2 (Drosophila)	EZH2	7q36.1	in silico
8143885	gastrulation brain homeobox 1	GBX1	7q36.1	in silico
8143919	SWI/SNF related, matrix associated, actin dependent regulator of chromatin, subfamily d, member 3	SMARCD3	7q36.1	in silico
8144149	---	---	7q36.3	in silico
8144512	---	---	8p23.1	in silico
8144717	---	---	8p22	in silico
8144947	---	---	8p21.3	in silico
8144951	---	---	8p21.3	experimental
8145134	---	---	8p21.3	in silico
8145440	protein phosphatase 2 (formerly 2A), regulatory subunit B, alpha isoform	PPP2R2A	8p21.2	in silico
8145795	similar to ribosomal protein 10	LOC100293539	8p12	experimental
8145799	unc-5 homolog D (C. elegans)	UNC5D	8p12	in silico
8146328	---	---	8q11.1	in silico
8146637	YTH domain family, member 3	YTHDF3	8q12.3	in silico
8146643	---	---	8q12.3	in silico
8146955	---	---	8q21.11	experimental
8147040	zinc finger and BTB domain containing 10	ZBTB10	8q21.13	in silico
8147303	---	---	8q21.3	experimental
8147564	---	---	8q22.2	in silico
8147883	enhancer of yellow 2 homolog (Drosophila)	ENY2	8q23.1	in silico
8148057	---	---	8q24.12	experimental
8148196	---	---	8q24.13	in silico
8149277	---	---	8p23.1	in silico
8149705	---	---	8p21.3	in silico
8149720	early growth response 3	EGR3	8p21.3	in silico
8150087	---	---	8p12	experimental
8150206	LSM12 homolog (S. cerevisiae)	LSM12	8p12	in silico
8150689	---	---	8q11.21	BOTH
8150960	---	---	8q12.1	experimental
8151074	phosphodiesterase 7A	PDE7A	8q13.1	in silico
8151101	v-myb myeloblastosis viral oncogene homolog (avian)-like 1	MYBL1	8q13.1	in silico
8151118	valosin containing protein (p97)/p47 complex interacting protein 1	VCPIP1	8q13.1	in silico
8151929	---	---	8q22.1	in silico
8151935	ribosomal protein L30	RPL30	8q22.1	in silico
8152079	poly(A) binding protein, cytoplasmic 1	PABPC1	8q22.3	BOTH
8152096	tyrosine 3-monooxygenase/tryptophan 5-monooxygenase activation protein, zeta polypeptide	YWHAZ	8q22.3	experimental
8152222	antizyme inhibitor 1	AZIN1	8q22.3	in silico
8152333	---	---	8q23.1	experimental
8152463	---	---	8q23.3	in silico
8152491	exostoses (multiple) 1	EXT1	8q24.11	in silico
8152506	sterile alpha motif domain containing 12	SAMD12	8q24.12	in silico
8152845	family with sequence similarity 49, member B	FAM49B	8q24.21	in silico
8153409	v-maf musculoaponeurotic fibrosarcoma oncogene homolog A (avian)	MAFA	8q24.3	in silico
8154057	---	---	9p24.3	in silico
8154305	selenoprotein T	SELT	9p24.1	BOTH
8154388	---	---	9p22.3	experimental
8154725	keratin 18	KRT18	9p21.1	in silico
8155203	clathrin, light chain (Lca)	CLTA	9p13.3	in silico
8155312	DDB1 and CUL4 associated factor 10	DCAF10	9p13.2	in silico
8155487	keratinocyte growth factor-like protein 1 /// keratinocyte growth factor-like protein 2 /// fibroblast growth factor 7 (keratinocyte growth factor)	KGFLP1 /// KGFLP2 /// FGF7	9p11.2	in silico
8155537	---	---	9p11.1	in silico
8156164	kinesin family member 27 /// similar to KIF27C	KIF27 /// LOC389765	9q21.33	in silico
8156290	CDC28 protein kinase regulatory subunit 2	CKS2	9q22.2	in silico
8156519	---	---	9q22.32	in silico
8156521	---	---	9q22.32	in silico
8156523	---	---	9q22.32	in silico
8156547	---	---	9q22.32	in silico
8156569	chromosome 9 open reading frame 3	C9orf3	9q22.32	in silico
8156571	chromosome 9 open reading frame 3	C9orf3	9q22.32	in silico
8156573	chromosome 9 open reading frame 3	C9orf3	9q22.32	in silico
8157231	---	---	9q32	in silico
8157751	LIM homeobox 2	LHX2	9q33.3	in silico
8157890	pre-B-cell leukemia homeobox 3	PBX3	9q33.3	in silico
8157922	LIM homeobox transcription factor 1, beta	LMX1B	9q34.11	in silico
8157939	---	---	9q34.11	experimental
8158183	dynamin 1	DNM1	9q34.11	in silico
8158539	chromosome 9 open reading frame 106	C9orf106	9q34.11	in silico
8158829	HLA-B associated transcript 2-like	BAT2L	9q34.13	in silico
8158912	BarH-like homeobox 1	BARHL1	9q34.2	in silico
8158952	eukaryotic translation elongation factor 1 alpha-like 7 /// eukaryotic translation elongation factor 1 alpha 1	EEF1AL7 /// EEF1A1	9q34.2	BOTH
8159371	---	---	9q34.3	in silico
8160138	nuclear factor I/B	NFIB	9p23 /// 9p22.3	in silico
8160260	basonuclin 2	BNC2	9p22.3 /// 9p22.2	in silico
8160439	---	---	9p21.3	in silico
8160459	ELAV (embryonic lethal, abnormal vision, Drosophila)-like 2 (Hu antigen B)	ELAVL2	9p21.3	in silico
8160718	phosphatase and tensin homolog pseudogene 1 /// phosphatase and tensin homolog	PTENP1 /// PTEN	9p13.3	BOTH
8160756	DDB1 and CUL4 associated factor 12	DCAF12	9p13.3	in silico
8160914	valosin-containing protein	VCP	9p13.3	in silico
8160981	KIAA1539	KIAA1539	9p13.3	in silico
8161056	talin 1	TLN1	9p13.3	experimental
8161192	ring finger protein 38	RNF38	9p13.2	in silico
8161211	paired box 5	PAX5	9p13.2	in silico
8161423	keratinocyte growth factor-like protein 1 /// keratinocyte growth factor-like protein 2 /// fibroblast growth factor 7 (keratinocyte growth factor)	KGFLP1 /// KGFLP2 /// FGF7	9p11.2	in silico
8161455	keratinocyte growth factor-like protein 1 /// keratinocyte growth factor-like protein 2 /// fibroblast growth factor 7 (keratinocyte growth factor)	KGFLP1 /// KGFLP2 /// FGF7	9p11.1	in silico
8161476	---	---	9q12	experimental
8161509	FSHD region gene 1 /// FSHD region gene 1 family, member B /// FSHD region gene 1 pseudogene /// similar to FRG1 protein (FSHD region gene 1 protein) /// similar to hCG1992776 /// hypothetical protein LOC100134091	FRG1 /// FRG1B /// LOC283788 /// LOC642236 /// LOC100293552 /// LOC100134091	9q12	in silico
8161513	phosphoglucomutase 5 /// phosphoglucomutase 5 pseudogene 2	PGM5 /// PGM5P2	9q12	in silico
8161520	phosphoglucomutase 5 /// phosphoglucomutase 5 pseudogene 2	PGM5 /// PGM5P2	9q12	in silico
8161695	---	---	9q21.13	in silico
8161943	hypothetical protein LOC644714	LOC644714	9q21.32	in silico
8162047	heterogeneous nuclear ribonucleoprotein K	HNRNPK	9q21.33	experimental
8163107	---	---	9q31.3	in silico
8163731	---	---	9q33.2	experimental
8163972	ring finger and CCCH-type zinc finger domains 2	RC3H2	9q33.2	in silico
8164013	spermatid perinuclear RNA binding protein	STRBP	9q33.3	in silico
8164060	---	---	9q33.3	BOTH
8164087	nuclear receptor subfamily 6, group A, member 1	NR6A1	9q33.3	in silico
8164396	---	---	9q34.11	in silico
8164438	---	---	9q34.11	in silico
8164554	immediate early response 5-like /// mannosyl (alpha-1,6-)-glycoprotein beta-1,2-N-acetylglucosaminyltransferase	IER5L /// MGAT2	9q34.11	in silico
8165496	tubulin, beta 2C	TUBB2C	9q34.3	in silico
8165656	---	---	---	in silico
8166127	glycine receptor, alpha 2	GLRA2	Xp22.2	in silico
8166355	connector enhancer of kinase suppressor of Ras 2	CNKSR2	Xp22.12	in silico
8166402	spermine synthase	SMS	Xp22.11	experimental
8166438	---	---	Xp22.11	in silico
8166632	glycerol kinase /// glycerol kinase 3 pseudogene	GK /// GK3P	Xp21.2	in silico
8166948	---	---	Xp11.3	experimental
8166956	lysine (K)-specific demethylase 6A	KDM6A	Xp11.3	in silico
8167287	porcupine homolog (Drosophila)	PORCN	Xp11.23	in silico
8167573	G antigen 2C /// G antigen 12B /// G antigen 2D /// G antigen 12C /// G antigen 12H /// G antigen 12E /// G antigen 12D /// G antigen 2E /// G antigen 13 /// G antigen 8 /// G antigen 4 /// G antigen 5 /// G antigen 6 /// G antigen 2A /// G antigen 2B /// G antigen 1 /// G antigen 7 /// G antigen 12I /// G antigen 12G /// G antigen 12F /// G antigen 12J	GAGE2C /// GAGE12B /// GAGE2D /// GAGE12C /// GAGE12H /// GAGE12E /// GAGE12D /// GAGE2E /// GAGE13 /// GAGE8 /// GAGE4 /// GAGE5 /// GAGE6 /// GAGE2A /// GAGE2B /// GAGE1 /// GAGE7 /// GAGE12I /// GAGE12G /// GAGE12F /// GAGE12J	Xp11.23	experimental
8167623	---	---	Xp11.22	in silico
8167897	Ras-related GTP binding B	RRAGB	Xp11.21	in silico
8167942	zinc finger, X-linked, duplicated B	ZXDB	Xp11.1	in silico
8168058	family with sequence similarity 155, member B	FAM155B	Xq13.1	in silico
8168079	---	---	Xq13.1	in silico
8168115	---	---	Xq13.1	in silico
8168264	neuroligin 3	NLGN3	Xq13.1	in silico
8168274	gap junction protein, beta 1, 32kDa	GJB1	Xq13.1	in silico
8168280	non-POU domain containing, octamer-binding	NONO	Xq13.1	in silico
8168463	fibroblast growth factor 16	FGF16	Xq21.1	in silico
8168468	---	---	Xq21.1	in silico
8168500	phosphoglycerate kinase 1	PGK1	Xq21.1	experimental
8168644	---	---	Xq21.31	experimental
8168672	---	---	Xq21.31	in silico
8168852	heterogeneous nuclear ribonucleoprotein H2 (H')	HNRNPH2	Xq22.1	in silico
8169061	proteolipid protein 1	PLP1	Xq22.2	in silico
8169235	FERM and PDZ domain containing 3	FRMPD3	Xq22.3	in silico
8169249	midline 2	MID2	Xq22.3	in silico
8169350	---	---	Xq22.3	BOTH
8169432	zinc finger, CCHC domain containing 16	ZCCHC16	Xq23	in silico
8169634	---	---	Xq24	experimental
8169709	glutaredoxin 5	GLRX5	Xq24	in silico
8169717	glutamate receptor, ionotrophic, AMPA 3	GRIA3	Xq25	in silico
8169740	H3 histone, family 3A /// H3 histone, family 3A pseudogene /// H3 histone, family 3B (H3.3B)	H3F3A /// LOC440926 /// H3F3B	Xq25	BOTH
8169750	stromal antigen 2	STAG2	Xq25	in silico
8170200	Zic family member 3 (odd-paired homolog, Drosophila)	ZIC3	Xq26.3	in silico
8170326	fragile X mental retardation 1	FMR1	Xq28	in silico
8170360	ferritin, heavy polypeptide 1	FTH1	Xq28	experimental
8170891	GDP dissociation inhibitor 1	GDI1	Xq28	experimental
8171006	BRCA1/BRCA2-containing complex, subunit 3	BRCC3	Xq28	in silico
8171180	---	---	Xp22.33	experimental
8171359	glycoprotein M6B	GPM6B	Xp22.2	in silico
8171516	retinoblastoma binding protein 7	RBBP7	Xp22.2	in silico
8171762	ribosomal protein S6 kinase, 90kDa, polypeptide 3	RPS6KA3	Xp22.12	in silico
8172154	ribosomal protein S2	RPS2	Xp11.4	in silico
8172158	calcium/calmodulin-dependent serine protein kinase (MAGUK family)	CASK	Xp11.4	in silico
8172195	---	---	Xp11.4	in silico
8172266	---	---	Xp11.3	in silico
8172268	---	---	Xp11.3	in silico
8172317	synapsin I	SYN1	Xp11.23	in silico
8172478	OTU domain containing 5	OTUD5	Xp11.23	in silico
8173005	---	---	Xp11.22	in silico
8173007	---	---	Xp11.22	in silico
8173217	Cdc42 guanine nucleotide exchange factor (GEF) 9	ARHGEF9	Xq11.1	in silico
8173430	sorting nexin 12	SNX12	Xq13.1	in silico
8173501	---	---	Xq13.1	in silico
8174103	glycerol kinase /// glycerol kinase 3 pseudogene	GK /// GK3P	Xq22.1	in silico
8174195	---	---	Xq22.1	in silico
8174338	MORC family CW-type zinc finger 4	MORC4	Xq22.3	in silico
8174496	Alport syndrome, mental retardation, midface hypoplasia and elliptocytosis chromosomal region gene 1	AMMECR1	Xq22.3	in silico
8174684	NFKB repressing factor	NKRF	Xq24	in silico
8174692	septin 6	2006-09-01	Xq24	in silico
8175288	motile sperm domain containing 1	MOSPD1	Xq26.3	in silico
8175444	fibroblast growth factor 13	FGF13	Xq26.3 /// Xq27.1	in silico
8175537	chromosome X open reading frame 18	CXorf18	Xq27.2	experimental
8175621	transmembrane protein 185A	TMEM185A	Xq28	in silico
8175683	gamma-aminobutyric acid (GABA) A receptor, epsilon	GABRE	Xq28	in silico
8175998	methyl CpG binding protein 2 (Rett syndrome)	MECP2	Xq28	in silico
8176230	RAB39B, member RAS oncogene family	RAB39B	Xq28	in silico
8176280	---	---	Xq21.1	in silico
8176395	---	---	Yp11.31	experimental
8176566	---	---	Yp11.2	experimental
8178050	casein kinase 2, beta polypeptide	CSNK2B	6p21.33	in silico
8178322	SMT3 suppressor of mif two 3 homolog 2 (S. cerevisiae) /// SMT3 suppressor of mif two 3 homolog 4 (S. cerevisiae) /// similar to SMT3 suppressor of mif two 3 homolog 2 pseudogene	SUMO2 /// SUMO4 /// LOC728825	6p22.1	in silico
